# Supplementary material for: Iridium metallene oxide for acidic oxygen evolution catalysis
Source: Nat Commun. 2021 Oct 14;12:6007. doi: 10.1038/s41467-021-26336-2 (PMC8516950; doi:10.1038/s41467-021-26336-2)
Supplement: Supplementary file 3 — Source data [file 41467_2021_26336_MOESM3_ESM.xlsx]

## Sheet: fig 2d
	1T-IrO2		Simulated 1T-IrO2		Standard card of Rutile-IrO2
5	0	1.01093	12034.3	28.027	100
5.05	0	1.03719	11883.3	34.7	88
5.1	0	1.06345	11881.3	40.058	25
5.15	0	1.08971	11659.7	40.226	1
5.2	0	1.11597	11664	45.02	1
5.25	0	1.14223	11456.7	54.02	54
5.3	0	1.16849	11296.3	57.937	12
5.35	0	1.19475	11001.7	58.469	6
5.4	0	1.22101	10859	65.571	12
5.45	0	1.24728	10622.3	65.696	1
5.5	0	1.27354	10416.3	66.068	13
5.55	0	1.2998	10186.7	69.334	13
5.6	0	1.32606	9842	72.887	1
5.65	0	1.35232	9524	73.241	7
5.7	0	1.37858	9288.33	76.254	1
5.75	0	1.40484	9008	76.719	1
5.8	0	1.4311	8738.33	83.199	9
5.85	0	1.45736	8391.33	86.461	3
5.9	0	1.48362	8092.67	86.914	6
5.95	0	1.50988	7666.33	89.826	1
6	0	1.53614	7393.67	93.183	3
6.05	0	1.5624	6996.33	93.643	8
6.1	0	1.58866	6590.33	96.67	8
6.15	0	1.61492	6245.33	97.58	4
6.2	0	1.64118	5790.67	99.95	4
6.25	0	1.66744	5429	100.994	1
6.3	0	1.6937	5056.67	103.85	1
6.35	0	1.71997	4618.33	106.989	1
6.4	0	1.74623	4345.33	111.496	6
6.45	0	1.77249	4039	114.533	3
6.5	0	1.79875	3640.67	117.774	1
6.55	0	1.82501	3375.67	118.284	1
6.6	0	1.85127	3027
6.65	0	1.87753	2810.67
6.7	0	1.90379	2551.33
6.75	0	1.93005	2350.67
6.8	0	1.95631	2055.33
6.85	0	1.98257	1928.67
6.9	0	2.00883	1724.67
6.95	0	2.03509	1531.67
7	0	2.06135	1389.67
7.05	0	2.08761	1295.33
7.1	0	2.11387	1195
7.15	0	2.14013	1084.33
7.2	0	2.1664	1006.33
7.25	0	2.19266	935
7.3	0	2.21892	836.333
7.35	0	2.24518	804
7.4	0	2.27144	769.667
7.45	0	2.2977	749.667
7.5	0	2.32396	716.333
7.55	0	2.35022	691
7.6	0	2.37648	672.333
7.65	0	2.40274	651.667
7.7	0	2.429	629
7.75	0	2.45526	638.333
7.8	0	2.48152	603.333
7.85	0	2.50778	574.667
7.9	0	2.53404	564.333
7.95	0	2.5603	564.667
8	0	2.58656	566.667
8.05	0	2.61282	523.333
8.1	0	2.63909	519.667
8.15	0	2.66535	509.667
8.2	0	2.69161	502.333
8.25	0	2.71787	505
8.3	0	2.74413	473
8.35	0	2.77039	473.333
8.4	0	2.79665	441.333
8.45	0	2.82291	436
8.5	0	2.84917	439.667
8.55	0	2.87543	407.667
8.6	0	2.90169	406
8.65	0	2.92795	415.667
8.7	0	2.95421	398
8.75	0	2.98047	385.667
8.8	0	3.00673	393
8.85	0	3.03299	381.667
8.9	0	3.05925	372
8.95	0	3.08551	350.667
9	0	3.11178	347.333
9.05	0	3.13804	340.333
9.1	0	3.1643	347
9.15	0	3.19056	346.333
9.2	0	3.21682	321.667
9.25	0	3.24308	327
9.3	0	3.26934	325.667
9.35	0	3.2956	313.333
9.4	0	3.32186	308
9.45	0	3.34812	299.333
9.5	0	3.37438	311.333
9.55	0	3.40064	295.333
9.6	0	3.4269	300.667
9.65	0	3.45316	290
9.7	0	3.47942	284.667
9.75	0	3.50568	293.667
9.8	0	3.53194	314
9.85	0	3.55821	278.333
9.9	0	3.58447	276
9.95	0	3.61073	275
10	0	3.63699	269
10.05	0	3.66325	291
10.1	0	3.68951	278.667
10.15	0	3.71577	274
10.2	0	3.74203	261.333
10.25	0	3.76829	252
10.3	0	3.79455	260.333
10.35	0	3.82081	242
10.4	0	3.84707	248.667
10.45	0	3.87333	240.333
10.5	0	3.89959	245.333
10.55	0	3.92585	239.333
10.6	0	3.95211	240
10.65	0	3.97837	248
10.7	0	4.00463	245.667
10.75	0	4.0309	224
10.8	0	4.05716	234.667
10.85	0	4.08342	221
10.9	0	4.10968	218
10.95	0	4.13594	231
11	0	4.1622	228.667
11.05	0	4.18846	222.667
11.1	0	4.21472	221
11.15	0	4.24098	229.667
11.2	0	4.26724	216
11.25	0	4.2935	213
11.3	0	4.31976	229
11.35	0	4.34602	213
11.4	0	4.37228	212
11.45	0	4.39854	221
11.5	0	4.4248	227.667
11.55	0	4.45106	221
11.6	0	4.47732	202.667
11.65	0	4.50359	211.333
11.7	0	4.52985	192.333
11.75	0	4.55611	214.333
11.8	0	4.58237	209.667
11.85	0	4.60863	209.667
11.9	0	4.63489	213
11.95	0	4.66115	195.667
12	0	4.68741	213.667
12.05	0	4.71367	197.667
12.1	0	4.73993	194
12.15	0	4.76619	203.667
12.2	0	4.79245	202.333
12.25	0.12564	4.81871	198
12.3	0.21556	4.84497	194.667
12.35	0.28932	4.87123	190.333
12.4	0.4086	4.89749	203.667
12.45	0.62033	4.92375	191.333
12.5	1.05204	4.95002	193
12.55	2.1588	4.97628	191
12.6	7.44332	5.00254	198
12.65	100	5.0288	189
12.7	47.553	5.05506	179.333
12.75	4.27529	5.08132	197
12.8	1.61597	5.10758	186.667
12.85	0.8535	5.13384	202.333
12.9	0.52684	5.1601	195
12.95	0.35738	5.18636	183.667
13	0.25829	5.21262	178
13.05	0.19536	5.23888	174.667
13.1	0.05249	5.26514	186
13.15	0	5.2914	195.333
13.2	0	5.31766	191.667
13.25	0	5.34392	187.333
13.3	0	5.37018	171.667
13.35	0	5.39644	189.333
13.4	0	5.42271	181.333
13.45	0	5.44897	164
13.5	0	5.47523	157.333
13.55	0	5.50149	168
13.6	0	5.52775	164.333
13.65	0	5.55401	175
13.7	0	5.58027	171.667
13.75	0	5.60653	168.667
13.8	0	5.63279	177.333
13.85	0	5.65905	176.333
13.9	0	5.68531	156
13.95	0	5.71157	149.667
14	0	5.73783	167.667
14.05	0	5.76409	161.667
14.1	0	5.79035	161.667
14.15	0	5.81661	173.667
14.2	0	5.84287	155
14.25	0	5.86913	149
14.3	0	5.8954	158.667
14.35	0	5.92166	158.667
14.4	0	5.94792	153
14.45	0	5.97418	156.667
14.5	0	6.00044	147.333
14.55	0	6.0267	150.667
14.6	0	6.05296	150
14.65	0	6.07922	158.667
14.7	0	6.10548	141.667
14.75	0	6.13174	170.667
14.8	0	6.158	152
14.85	0	6.18426	144
14.9	0	6.21052	148.667
14.95	0	6.23678	159
15	0	6.26304	139
15.05	0	6.2893	143.667
15.1	0	6.31556	144
15.15	0	6.34182	147.667
15.2	0	6.36809	153.667
15.25	0	6.39435	140.333
15.3	0	6.42061	150.333
15.35	0	6.44687	141.667
15.4	0	6.47313	143.667
15.45	0	6.49939	140.667
15.5	0	6.52565	154.667
15.55	0	6.55191	140.667
15.6	0	6.57817	144
15.65	0	6.60443	147.333
15.7	0	6.63069	133.667
15.75	0	6.65695	140.333
15.8	0	6.68321	142.333
15.85	0	6.70947	127
15.9	0	6.73573	130
15.95	0	6.76199	125.333
16	0	6.78825	141.667
16.05	0	6.81452	129.333
16.1	0	6.84078	138.667
16.15	0	6.86704	126
16.2	0	6.8933	132.333
16.25	0	6.91956	118.667
16.3	0	6.94582	127.333
16.35	0	6.97208	124.333
16.4	0	6.99834	126
16.45	0	7.0246	144.667
16.5	0	7.05086	122
16.55	0	7.07712	126.667
16.6	0	7.10338	122
16.65	0	7.12964	130.333
16.7	0	7.1559	127.667
16.75	0	7.18216	120.333
16.8	0	7.20842	114.667
16.85	0	7.23468	119.333
16.9	0	7.26094	132
16.95	0	7.28721	120.333
17	0	7.31347	126.333
17.05	0	7.33973	125.333
17.1	0	7.36599	116.333
17.15	0	7.39225	111.667
17.2	0	7.41851	119.333
17.25	0	7.44477	110.333
17.3	0	7.47103	118
17.35	0	7.49729	125
17.4	0	7.52355	126.333
17.45	0	7.54981	121
17.5	0	7.57607	118.667
17.55	0	7.60233	115.667
17.6	0	7.62859	119
17.65	0	7.65485	116
17.7	0	7.68111	105
17.75	0	7.70737	121.667
17.8	0	7.73363	115.667
17.85	0	7.7599	110.333
17.9	0	7.78616	122.667
17.95	0	7.81242	110.333
18	0	7.83868	119.333
18.05	0	7.86494	114
18.1	0	7.8912	115.333
18.15	0	7.91746	112.667
18.2	0	7.94372	124
18.25	0	7.96998	123.333
18.3	0	7.99624	111.667
18.35	0	8.0225	122.667
18.4	0	8.04876	106.667
18.45	0	8.07502	106
18.5	0	8.10128	111.667
18.55	0	8.12754	114.667
18.6	0	8.1538	109
18.65	0	8.18006	114.333
18.7	0	8.20633	105.333
18.75	0	8.23259	111.667
18.8	0	8.25885	111.333
18.85	0	8.28511	108.667
18.9	0	8.31137	110.333
18.95	0	8.33763	110.667
19	0	8.36389	115.667
19.05	0	8.39015	98.3333
19.1	0	8.41641	108
19.15	0	8.44267	116
19.2	0	8.46893	117.333
19.25	0	8.49519	111.333
19.3	0	8.52145	98
19.35	0	8.54771	112
19.4	0	8.57397	106.667
19.45	0	8.60023	107.667
19.5	0	8.62649	109
19.55	0	8.65275	95.6667
19.6	0	8.67902	106.333
19.65	0	8.70528	104.333
19.7	0	8.73154	105.333
19.75	0	8.7578	107.333
19.8	0	8.78406	107.667
19.85	0	8.81032	102
19.9	0	8.83658	105
19.95	0	8.86284	110.667
20	0	8.8891	106
20.05	0	8.91536	120.667
20.1	0	8.94162	108
20.15	0	8.96788	101.667
20.2	0	8.99414	109.333
20.25	0	9.0204	96.6667
20.3	0	9.04666	115.333
20.35	0	9.07292	110.333
20.4	0	9.09918	123.667
20.45	0	9.12544	108.333
20.5	0	9.15171	103.667
20.55	0	9.17797	123.667
20.6	0	9.20423	126
20.65	0	9.23049	114.667
20.7	0	9.25675	100.333
20.75	0	9.28301	114
20.8	0	9.30927	106
20.85	0	9.33553	120
20.9	0	9.36179	123.333
20.95	0	9.38805	125.333
21	0	9.41431	130
21.05	0	9.44057	116.333
21.1	0	9.46683	122.333
21.15	0	9.49309	112
21.2	0	9.51935	108.333
21.25	0	9.54561	123.667
21.3	0	9.57187	110.667
21.35	0	9.59814	120
21.4	0	9.6244	110.333
21.45	0	9.65066	124.333
21.5	0	9.67692	116.667
21.55	0	9.70318	114
21.6	0	9.72944	111.333
21.65	0	9.7557	125.333
21.7	0	9.78196	135
21.75	0	9.80822	125
21.8	0	9.83448	126.667
21.85	0	9.86074	131.667
21.9	0	9.887	128.667
21.95	0	9.91326	122
22	0	9.93952	126
22.05	0	9.96578	121.333
22.1	0	9.99204	125
22.15	0	10.0183	129
22.2	0	10.0446	136.667
22.25	0	10.0708	121.667
22.3	0	10.0971	140.667
22.35	0	10.1234	130.333
22.4	0	10.1496	126.333
22.45	0	10.1759	127.667
22.5	0	10.2021	124
22.55	0	10.2284	135.667
22.6	0	10.2546	144.667
22.65	0	10.2809	141
22.7	0	10.3072	139.667
22.75	0	10.3334	144.333
22.8	0	10.3597	150
22.85	0	10.3859	158
22.9	0	10.4122	148
22.95	0	10.4385	159.333
23	0	10.4647	138.667
23.05	0	10.491	150.333
23.1	0	10.5173	150.667
23.15	0	10.5435	151.333
23.2	0	10.5698	153.667
23.25	0	10.596	159
23.3	0	10.6223	160.667
23.35	0	10.6486	168.667
23.4	0	10.6748	172
23.45	0	10.7011	185.333
23.5	0	10.7273	168
23.55	0	10.7536	165
23.6	0	10.7799	181.333
23.65	0	10.8061	170.667
23.7	0	10.8324	195
23.75	0	10.8586	191
23.8	0	10.8849	202
23.85	0	10.9112	201
23.9	0	10.9374	188.333
23.95	0	10.9637	201.667
24	0	10.9899	200
24.05	0	11.0162	208.333
24.1	0	11.0425	209
24.15	0	11.0687	208.667
24.2	0	11.095	207.333
24.25	0	11.1212	212
24.3	0	11.1475	235.667
24.35	0	11.1738	226.333
24.4	0	11.2	225.333
24.45	0	11.2263	238.333
24.5	0	11.2525	237.667
24.55	0	11.2788	240
24.6	0	11.3051	252
24.65	0	11.3313	273.333
24.7	0	11.3576	270.333
24.75	0	11.3839	262.333
24.8	0	11.4101	254
24.85	0	11.4364	273.333
24.9	0	11.4626	268
24.95	0	11.4889	270.667
25	0.00145	11.5152	301.667
25.05	0.01513	11.5414	296
25.1	0.02655	11.5677	286.667
25.15	0.03512	11.5939	323.667
25.2	0.04858	11.6202	311.667
25.25	0.07164	11.6465	303.667
25.3	0.11632	11.6727	307.333
25.35	0.22181	11.699	303.333
25.4	0.60613	11.7252	315.333
25.45	7.71611	11.7515	324.333
25.5	5.45074	11.7778	323.667
25.55	4.25201	11.804	345
25.6	0.42103	11.8303	344.667
25.65	0.17141	11.8565	362.667
25.7	0.09531	11.8828	357
25.75	0.06095	11.9091	378
25.8	0.04241	11.9353	359.667
25.85	0.03125	11.9616	390.333
25.9	0.02395	11.9878	374.667
25.95	0.0076	12.0141	387.667
26	0.000858407	12.0404	386.667
26.05	0	12.0666	380.667
26.1	0	12.0929	406
26.15	0	12.1191	403.667
26.2	0	12.1454	403
26.25	0	12.1717	427.333
26.3	0	12.1979	469
26.35	0	12.2242	471.667
26.4	0	12.2505	455.667
26.45	0	12.2767	477
26.5	0	12.303	472
26.55	0	12.3292	534.667
26.6	0	12.3555	487.667
26.65	0	12.3818	538.667
26.7	0	12.408	567.333
26.75	0	12.4343	610
26.8	0	12.4605	655
26.85	0	12.4868	691.333
26.9	0	12.5131	747
26.95	0	12.5393	828.667
27	0	12.5656	920
27.05	0	12.5918	1034.67
27.1	0	12.6181	1221.33
27.15	0	12.6444	1455.67
27.2	0	12.6706	1841.33
27.25	0	12.6969	2411
27.3	0	12.7231	3116.67
27.35	0	12.7494	3698
27.4	0	12.7757	3763.33
27.45	0	12.8019	3327
27.5	0	12.8282	2464.67
27.55	0	12.8544	1733.67
27.6	0	12.8807	1198
27.65	0	12.907	905
27.7	0	12.9332	729.667
27.75	0	12.9595	603.333
27.8	0	12.9857	523.333
27.85	0	13.012	463
27.9	0	13.0383	443.333
27.95	0	13.0645	440.667
28	0	13.0908	386.333
28.05	0	13.1171	388
28.1	0	13.1433	355.333
28.15	0	13.1696	341.333
28.2	0	13.1958	333.333
28.25	0	13.2221	331.333
28.3	0	13.2484	302.667
28.35	0	13.2746	293
28.4	0	13.3009	288.333
28.45	0	13.3271	277.667
28.5	0	13.3534	278
28.55	0	13.3797	253
28.6	0	13.4059	262
28.65	0	13.4322	259.333
28.7	0	13.4584	234
28.75	0	13.4847	236
28.8	0	13.511	224
28.85	0	13.5372	226.333
28.9	0	13.5635	214
28.95	0	13.5897	211.333
29	0	13.616	207.667
29.05	0	13.6423	189
29.1	0	13.6685	200
29.15	0	13.6948	199.333
29.2	0	13.721	182
29.25	0	13.7473	186.333
29.3	0	13.7736	187
29.35	0	13.7998	189.333
29.4	0	13.8261	186
29.45	0	13.8523	161
29.5	0	13.8786	185
29.55	0	13.9049	165.333
29.6	0	13.9311	153.667
29.65	0	13.9574	146.333
29.7	0	13.9837	151.667
29.75	0	14.0099	146.333
29.8	0	14.0362	140.667
29.85	0	14.0624	136
29.9	0	14.0887	135.333
29.95	0	14.115	137.667
30	0	14.1412	128
30.05	0	14.1675	129.667
30.1	0	14.1937	135
30.15	0	14.22	134
30.2	0	14.2463	124
30.25	0	14.2725	124
30.3	0	14.2988	123
30.35	0	14.325	130.333
30.4	0	14.3513	118.667
30.45	0	14.3776	118.667
30.5	0	14.4038	111.333
30.55	0	14.4301	118.333
30.6	0	14.4563	115.333
30.65	0	14.4826	108
30.7	0	14.5089	117.333
30.75	0	14.5351	113.333
30.8	0	14.5614	115.667
30.85	0	14.5876	104.667
30.9	0	14.6139	95.3333
30.95	0	14.6402	107
31	0	14.6664	98.6667
31.05	0	14.6927	108.333
31.1	0	14.7189	99
31.15	0	14.7452	92.6667
31.2	0	14.7715	98.6667
31.25	0	14.7977	97.6667
31.3	0	14.824	91.6667
31.35	0	14.8503	86
31.4	0	14.8765	95.6667
31.45	0	14.9028	90.6667
31.5	0	14.929	99
31.55	0	14.9553	98.6667
31.6	0	14.9816	96.6667
31.65	0	15.0078	85
31.7	0	15.0341	99.3333
31.75	0	15.0603	81.6667
31.8	0	15.0866	76.6667
31.85	0	15.1128	83.6667
31.9	0	15.1391	84.3333
31.95	0	15.1654	86.6667
32	0	15.1916	80
32.05	0	15.2179	86.3333
32.1	0	15.2442	77.6667
32.15	0	15.2704	84.6667
32.2	0	15.2967	76.6667
32.25	0.00642	15.3229	86.3333
32.3	0.02476	15.3492	85.3333
32.35	0.04	15.3755	80.3333
32.4	0.05483	15.4017	80.6667
32.45	0.07415	15.428	77.6667
32.5	0.10596	15.4542	89.3333
32.55	0.16409	15.4805	77.3333
32.6	0.28888	15.5068	77.6667
32.65	0.64534	15.533	81.6667
32.7	4.62627	15.5593	81.3333
32.75	16.1005	15.5855	85.3333
32.8	6.61097	15.6118	75
32.85	4.42031	15.6381	85.6667
32.9	0.54292	15.6643	77.6667
32.95	0.24588	15.6906	79.6667
33	0.14323	15.7169	84.6667
33.05	0.09436	15.7431	83.3333
33.1	0.06707	15.7694	77
33.15	0.0502	15.7956	74.6667
33.2	0.03841	15.8219	83.6667
33.25	0.01301	15.8482	82.3333
33.3	0.0067	15.8744	89.6667
33.35	0	15.9007	76.3333
33.4	0	15.9269	73.3333
33.45	0	15.9532	84.3333
33.5	0	15.9794	77.3333
33.55	0	16.0057	69.6667
33.6	0	16.032	78
33.65	0	16.0582	75.6667
33.7	0	16.0845	74
33.75	0	16.1108	78.6667
33.8	0	16.137	69
33.85	0	16.1633	82.3333
33.9	0	16.1895	77.6667
33.95	0	16.2158	70
34	0	16.2421	74
34.05	0	16.2683	64.3333
34.1	0	16.2946	70
34.15	0	16.3208	66
34.2	0	16.3471	59.6667
34.25	0	16.3734	55
34.3	0	16.3996	65
34.35	0	16.4259	60.3333
34.4	0	16.4521	51.6667
34.45	0	16.4784	61.6667
34.5	0	16.5047	54.6667
34.55	0	16.5309	60.6667
34.6	0	16.5572	58.3333
34.65	0	16.5834	70.3333
34.7	0	16.6097	49.6667
34.75	0.0348	16.636	59.3333
34.8	0.04951	16.6622	51.6667
34.85	0.08399	16.6885	50
34.9	0.10989	16.7147	55.3333
34.95	0.14987	16.741	54.3333
35	0.2168	16.7673	52.3333
35.05	0.34218	16.7935	56.3333
35.1	0.62243	16.8198	50
35.15	1.51339	16.8461	51.3333
35.2	14.8383	16.8723	65.6667
35.25	21.7725	16.8986	56.6667
35.3	12.8951	16.9248	48.3333
35.35	7.23654	16.9511	58
35.4	0.9547	16.9774	44
35.45	0.44223	17.0036	57
35.5	0.26058	17.0299	54.6667
35.55	0.17299	17.0561	45.6667
35.6	0.12364	17.0824	45.6667
35.65	0.09294	17.1087	53.3333
35.7	0.0718	17.1349	50.6667
35.75	0.02457	17.1612	43.6667
35.8	0.01676	17.1874	49.6667
35.85	0	17.2137	49.6667
35.9	0	17.24	47.6667
35.95	0	17.2662	44
36	0	17.2925	49.3333
36.05	0	17.3187	52
36.1	0	17.345	48
36.15	0	17.3713	45
36.2	0	17.3975	47
36.25	0	17.4238	51.3333
36.3	0	17.45	55
36.35	0	17.4763	45.3333
36.4	0	17.5026	48
36.45	0	17.5288	46
36.5	0	17.5551	53.6667
36.55	0	17.5814	46.6667
36.6	0	17.6076	44.6667
36.65	0	17.6339	37.3333
36.7	0	17.6601	49
36.75	0	17.6864	49
36.8	0	17.7127	39
36.85	0	17.7389	42.3333
36.9	0	17.7652	40.6667
36.95	0	17.7914	41.3333
37	0	17.8177	47
37.05	0	17.8439	44
37.1	0	17.8702	49.3333
37.15	0	17.8965	49
37.2	0	17.9227	47.6667
37.25	0	17.949	42
37.3	0	17.9753	39.6667
37.35	0	18.0015	39.6667
37.4	0	18.0278	41
37.45	0	18.054	43
37.5	0	18.0803	41
37.55	0	18.1066	40.6667
37.6	0	18.1328	34.3333
37.65	0	18.1591	36
37.7	0	18.1853	35.3333
37.75	0	18.2116	47.6667
37.8	0	18.2379	49
37.85	0	18.2641	38.6667
37.9	0	18.2904	37
37.95	0	18.3166	45.3333
38	0	18.3429	41
38.05	0	18.3692	46.6667
38.1	0.00125	18.3954	38
38.15	0.00416	18.4217	36.3333
38.2	0.00588	18.4479	40.6667
38.25	0.00882	18.4742	40.3333
38.3	0.01164	18.5005	43
38.35	0.01608	18.5267	42
38.4	0.02372	18.553	42.6667
38.45	0.03859	18.5792	45.6667
38.5	0.07413	18.6055	38.6667
38.55	0.22824	18.6318	45.3333
38.6	2.46197	18.658	42
38.65	1.15471	18.6843	40
38.7	1.33865	18.7106	44.6667
38.75	0.56572	18.7368	34.6667
38.8	0.08372	18.7631	44.6667
38.85	0.04004	18.7893	41.3333
38.9	0.02398	18.8156	49.3333
38.95	0.01609	18.8419	36.6667
39	0.01159	18.8681	38.6667
39.05	0.00876	18.8944	40.6667
39.1	0.00685	18.9206	35.6667
39.15	0.00239	18.9469	36.3333
39.2	0.00191	18.9732	43.3333
39.25	6.93874e-06	18.9994	40.3333
39.3	0	19.0257	40.6667
39.35	0	19.0519	37.6667
39.4	0	19.0782	29
39.45	0	19.1045	37.6667
39.5	0	19.1307	29.6667
39.55	0	19.157	34.6667
39.6	0	19.1832	42.3333
39.65	0	19.2095	33.3333
39.7	0	19.2358	39.6667
39.75	0	19.262	42
39.8	0	19.2883	39
39.85	0	19.3145	47.3333
39.9	0	19.3408	31.6667
39.95	0	19.3671	40
40	0	19.3933	41.3333
40.05	0	19.4196	30
40.1	0	19.4459	40
40.15	0	19.4721	39.6667
40.2	0	19.4984	30.6667
40.25	0	19.5246	34.6667
40.3	0	19.5509	46.6667
40.35	0	19.5771	34.3333
40.4	0	19.6034	36
40.45	0	19.6297	33.6667
40.5	0	19.6559	33
40.55	0	19.6822	39
40.6	0	19.7084	38
40.65	0	19.7347	30
40.7	0	19.761	44.3333
40.75	0	19.7872	39.6667
40.8	0	19.8135	36
40.85	0	19.8398	35.6667
40.9	0	19.866	25.3333
40.95	0	19.8923	34.3333
41	0	19.9185	45
41.05	0	19.9448	39.3333
41.1	0	19.9711	39.3333
41.15	0	19.9973	41
41.2	0	20.0236	40.3333
41.25	0	20.0498	36.6667
41.3	0	20.0761	36
41.35	0	20.1024	38.6667
41.4	0.01214	20.1286	33.3333
41.45	0.03043	20.1549	35.6667
41.5	0.04107	20.1811	34.3333
41.55	0.06316	20.2074	39
41.6	0.08243	20.2337	35.6667
41.65	0.11222	20.2599	36.3333
41.7	0.16201	20.2862	37
41.75	0.25512	20.3124	40.3333
41.8	0.46272	20.3387	51.6667
41.85	1.14181	20.365	35.3333
41.9	10.761	20.3912	40.3333
41.95	15.2839	20.4175	33.6667
42	4.73006	20.4438	37
42.05	10.2204	20.47	35.3333
42.1	1.21761	20.4963	39
42.15	0.40599	20.5225	37
42.2	0.22473	20.5488	35
42.25	0.14446	20.5751	41
42.3	0.10129	20.6013	45.3333
42.35	0.0752	20.6276	45.3333
42.4	0.05814	20.6538	43.3333
42.45	0.03868	20.6801	39
42.5	0.01639	20.7064	41.6667
42.55	0.01207	20.7326	40.6667
42.6	0	20.7589	34.3333
42.65	0	20.7851	38.3333
42.7	0	20.8114	34.6667
42.75	0	20.8377	37.3333
42.8	0	20.8639	37.3333
42.85	0	20.8902	34.3333
42.9	0	20.9164	37.3333
42.95	0	20.9427	32.6667
43	0	20.969	36
43.05	0	20.9952	34.3333
43.1	0	21.0215	41
43.15	0	21.0477	37.3333
43.2	0	21.074	35.3333
43.25	0	21.1003	33.3333
43.3	0	21.1265	46
43.35	0	21.1528	38.6667
43.4	0	21.179	34.6667
43.45	0	21.2053	37.3333
43.5	0	21.2316	42.6667
43.55	0	21.2578	34.6667
43.6	0	21.2841	39
43.65	0	21.3103	44
43.7	0	21.3366	37.6667
43.75	0	21.3629	42.6667
43.8	0	21.3891	33.6667
43.85	0	21.4154	38
43.9	0	21.4416	46.3333
43.95	0	21.4679	36.3333
44	0	21.4942	42.3333
44.05	0	21.5204	40
44.1	0	21.5467	43
44.15	0	21.5729	44
44.2	0	21.5992	43
44.25	0	21.6255	43.6667
44.3	0	21.6517	39.6667
44.35	0	21.678	33
44.4	0	21.7043	34.6667
44.45	0	21.7305	37
44.5	0	21.7568	38.6667
44.55	0	21.783	38.3333
44.6	0	21.8093	40.3333
44.65	0	21.8356	35
44.7	0	21.8618	42.6667
44.75	0	21.8881	37
44.8	0	21.9143	35.3333
44.85	0	21.9406	34.3333
44.9	0	21.9669	33.6667
44.95	0	21.9931	44
45	0	22.0194	42
45.05	0	22.0456	43.6667
45.1	0	22.0719	39
45.15	0	22.0982	40.6667
45.2	0	22.1244	38.6667
45.25	0	22.1507	46.6667
45.3	0	22.177	47.6667
45.35	0	22.2032	38.3333
45.4	0	22.2295	36.6667
45.45	0	22.2557	35.6667
45.5	0	22.282	42.6667
45.55	0	22.3083	37.6667
45.6	0	22.3345	40
45.65	0	22.3608	48.3333
45.7	0	22.387	41.3333
45.75	0	22.4133	37
45.8	0	22.4396	38.3333
45.85	0	22.4658	43.6667
45.9	0	22.4921	48
45.95	0	22.5183	49.3333
46	0	22.5446	46.3333
46.05	0	22.5709	47.3333
46.1	0	22.5971	43.6667
46.15	0	22.6234	37.3333
46.2	0	22.6496	46.3333
46.25	0	22.6759	41.6667
46.3	0	22.7022	48.3333
46.35	0	22.7284	40.3333
46.4	0	22.7547	41
46.45	0	22.7809	48
46.5	0	22.8072	46.3333
46.55	0	22.8335	42.3333
46.6	0	22.8597	45
46.65	0	22.886	47
46.7	0	22.9122	47
46.75	0	22.9385	43.3333
46.8	0	22.9648	53
46.85	0	22.991	46.3333
46.9	0	23.0173	45.6667
46.95	0	23.0435	51
47	0	23.0698	50
47.05	0	23.0961	51.6667
47.1	0	23.1223	50.6667
47.15	0	23.1486	52.6667
47.2	0	23.1748	55.3333
47.25	0	23.2011	51.6667
47.3	0	23.2274	55
47.35	0	23.2536	57.6667
47.4	0	23.2799	55
47.45	0	23.3061	55
47.5	0	23.3324	60
47.55	0	23.3587	53.3333
47.6	0	23.3849	56
47.65	0	23.4112	62.6667
47.7	0	23.4374	53.3333
47.75	0	23.4637	54.6667
47.8	0	23.49	50.3333
47.85	0	23.5162	64
47.9	0	23.5425	63.3333
47.95	0	23.5688	62
48	0	23.595	58
48.05	0	23.6213	57
48.1	0	23.6475	56.6667
48.15	0	23.6738	62
48.2	0	23.7001	54
48.25	0	23.7263	54.3333
48.3	0	23.7526	61.6667
48.35	0	23.7788	73
48.4	0	23.8051	51.3333
48.45	0	23.8314	59.3333
48.5	0	23.8576	55
48.55	0	23.8839	64.3333
48.6	0	23.9101	62
48.65	0	23.9364	70.3333
48.7	0	23.9627	65.6667
48.75	0	23.9889	64
48.8	0	24.0152	61.6667
48.85	0	24.0415	63.3333
48.9	0	24.0677	66.3333
48.95	0	24.094	64.6667
49	0	24.1202	69.3333
49.05	0	24.1465	70.3333
49.1	0	24.1728	73.6667
49.15	0	24.199	76.3333
49.2	0	24.2253	75
49.25	0	24.2515	70.6667
49.3	0	24.2778	73.3333
49.35	0	24.3041	77.6667
49.4	0	24.3303	88
49.45	0	24.3566	81.3333
49.5	0	24.3828	81
49.55	0	24.4091	84.6667
49.6	0	24.4353	89
49.65	0	24.4616	82
49.7	0	24.4879	83.6667
49.75	0	24.5141	82
49.8	0	24.5404	87.3333
49.85	0	24.5667	82.6667
49.9	0	24.5929	84.3333
49.95	0	24.6192	92
50	0	24.6454	93
50.05	0	24.6717	111
50.1	0	24.698	88.3333
50.15	0	24.7242	88.3333
50.2	0	24.7505	106.667
50.25	0	24.7767	97.6667
50.3	0	24.803	98
50.35	0	24.8293	101.333
50.4	0	24.8555	92
50.45	0	24.8818	108.333
50.5	0	24.908	98
50.55	0	24.9343	108.667
50.6	0	24.9606	110.667
50.65	0	24.9868	109
50.7	0	25.0131	114
50.75	0	25.0393	119
50.8	0	25.0656	127.333
50.85	0	25.0919	112.667
50.9	0.00287	25.1181	112.667
50.95	0.01389	25.1444	123.333
51	0.01679	25.1706	125.333
51.05	0.02416	25.1969	139
51.1	0.03344	25.2232	115.333
51.15	0.04293	25.2494	129
51.2	0.05719	25.2757	111.333
51.25	0.08013	25.302	129.333
51.3	0.12069	25.3282	134
51.35	0.20338	25.3545	136.667
51.4	0.4204	25.3807	140
51.45	2.25017	25.407	156
51.5	10.9921	25.4333	149
51.55	2.65033	25.4595	162.333
51.6	2.39894	25.4858	202
51.65	5.04302	25.512	221
51.7	0.75806	25.5383	298.333
51.75	0.22687	25.5646	376.333
51.8	0.12704	25.5908	431
51.85	0.08353	25.6171	548
51.9	0.0611	25.6433	601.667
51.95	0.04781	25.6696	659.333
52	0.04002	25.6959	628
52.05	0.0361	25.7221	592
52.1	0.02747	25.7484	532
52.15	0.03104	25.7746	481
52.2	0.05033	25.8009	418
52.25	0.14995	25.8272	331.667
52.3	1.1767	25.8534	262
52.35	0.69191	25.8797	222.333
52.4	0.19269	25.906	191
52.45	0.72869	25.9322	153.667
52.5	0.2309	25.9585	129.333
52.55	0.04086	25.9847	126.667
52.6	0.0204	26.011	112
52.65	0.0126	26.0373	111.667
52.7	0.00865	26.0635	92.6667
52.75	0.00634	26.0898	87.3333
52.8	0.00486	26.116	79.6667
52.85	0.00386	26.1423	74.6667
52.9	0.00277	26.1685	75
52.95	0.00118	26.1948	60.6667
53	0.000969961	26.2211	67.3333
53.05	0.000475903	26.2473	57.3333
53.1	0	26.2736	61.6667
53.15	0	26.2998	55.3333
53.2	0	26.3261	61.3333
53.25	0	26.3524	63.3333
53.3	0	26.3786	54
53.35	0	26.4049	53.6667
53.4	0	26.4312	52.3333
53.45	0	26.4574	47.6667
53.5	0	26.4837	47.6667
53.55	0	26.5099	48.3333
53.6	0	26.5362	52.6667
53.65	0	26.5625	48.6667
53.7	0	26.5887	48
53.75	0	26.615	54.6667
53.8	0	26.6412	44.6667
53.85	0	26.6675	43
53.9	0	26.6938	41
53.95	0	26.72	50.6667
54	0	26.7463	40.6667
54.05	0	26.7725	45.6667
54.1	0	26.7988	45.3333
54.15	0	26.8251	44
54.2	0	26.8513	41.3333
54.25	0	26.8776	41
54.3	0	26.9038	39.6667
54.35	0	26.9301	47
54.4	0	26.9564	40
54.45	0	26.9826	36.6667
54.5	0	27.0089	47.6667
54.55	0	27.0352	39
54.6	0	27.0614	33
54.65	0	27.0877	34.6667
54.7	0	27.1139	39.6667
54.75	0	27.1402	33
54.8	0	27.1665	33.3333
54.85	0	27.1927	36.3333
54.9	0	27.219	40
54.95	0	27.2452	33.3333
55	0	27.2715	37.3333
55.05	0	27.2978	35.3333
55.1	0	27.324	33
55.15	0	27.3503	27.6667
55.2	0	27.3765	31
55.25	0	27.4028	36.6667
55.3	0	27.4291	34.3333
55.35	0	27.4553	32.3333
55.4	0	27.4816	35.6667
55.45	0	27.5078	25
55.5	0	27.5341	33.6667
55.55	0	27.5604	34
55.6	0	27.5866	32.3333
55.65	0	27.6129	35.3333
55.7	0	27.6391	30.6667
55.75	0	27.6654	35.3333
55.8	0	27.6917	33.3333
55.85	0	27.7179	29
55.9	0	27.7442	31.6667
55.95	0	27.7705	23.3333
56	0	27.7967	29
56.05	0	27.823	32
56.1	0	27.8492	32.3333
56.15	0	27.8755	25.6667
56.2	0	27.9017	31
56.25	0	27.928	22.3333
56.3	0	27.9543	32.3333
56.35	0	27.9805	32.3333
56.4	0	28.0068	35
56.45	0	28.033	30.6667
56.5	0	28.0593	27
56.55	0	28.0856	25
56.6	0	28.1118	28
56.65	0	28.1381	30.3333
56.7	0	28.1643	35.6667
56.75	0	28.1906	36.3333
56.8	0	28.2169	27
56.85	0	28.2431	30.6667
56.9	0	28.2694	23
56.95	0	28.2957	26.6667
57	0	28.3219	32.3333
57.05	0	28.3482	32
57.1	0	28.3744	34.3333
57.15	0	28.4007	27.3333
57.2	0	28.427	28.3333
57.25	0	28.4532	29
57.3	0	28.4795	23.6667
57.35	0	28.5057	31.3333
57.4	0	28.532	25
57.45	0	28.5583	25.3333
57.5	0	28.5845	21
57.55	0	28.6108	20
57.6	0	28.637	24.3333
57.65	0	28.6633	28.3333
57.7	0	28.6896	21.6667
57.75	0	28.7158	26.6667
57.8	0.00275	28.7421	21.6667
57.85	0.00499	28.7684	26
57.9	0.00596	28.7946	27.6667
57.95	0.00822	28.8209	30.6667
58	0.01141	28.8471	22.6667
58.05	0.01432	28.8734	27.3333
58.1	0.01855	28.8997	26.3333
58.15	0.02501	28.9259	24
58.2	0.03564	28.9522	21.6667
58.25	0.05509	28.9784	19.3333
58.3	0.09686	29.0047	23.3333
58.35	0.23753	29.031	28.3333
58.4	1.71017	29.0572	30.3333
58.45	3.32883	29.0835	27.6667
58.5	0.6127	29.1097	31.3333
58.55	0.70207	29.136	23
58.6	1.9007	29.1623	20.6667
58.65	0.43598	29.1885	19.3333
58.7	0.09781	29.2148	27
58.75	0.05192	29.241	26.6667
58.8	0.03305	29.2673	26.6667
58.85	0.02312	29.2936	23.6667
58.9	0.01718	29.3198	23.6667
58.95	0.01331	29.3461	22.3333
59	0.01065	29.3723	27
59.05	0.00865	29.3986	22.3333
59.1	0.00376	29.4249	24.3333
59.15	0.0028	29.4511	23
59.2	0.00236	29.4774	26.3333
59.25	0.000584897	29.5036	29.3333
59.3	0	29.5299	23.3333
59.35	0	29.5562	23.6667
59.4	0.00328	29.5824	23
59.45	0.00749	29.6087	21.3333
59.5	0.0089	29.6349	29.3333
59.55	0.01145	29.6612	26
59.6	0.01678	29.6875	24.3333
59.65	0.02086	29.7137	24
59.7	0.02665	29.74	18.3333
59.75	0.03531	29.7662	19.3333
59.8	0.0491	29.7925	23.6667
59.85	0.07318	29.8188	25
59.9	0.12123	29.845	26.3333
59.95	0.24481	29.8713	21.6667
60	1.20532	29.8975	27
60.05	5.64067	29.9238	23.3333
60.1	2.10179	29.9501	26
60.15	0.61275	29.9763	23
60.2	2.30139	30.0026	22
60.25	1.79502	30.0288	20.3333
60.3	0.27683	30.0551	30
60.35	0.10921	30.0814	22
60.4	0.06477	30.1076	19.3333
60.45	0.04348	30.1339	25
60.5	0.03146	30.1602	24.3333
60.55	0.02393	30.1864	20
60.6	0.01886	30.2127	24
60.65	0.01528	30.2389	28
60.7	0.01111	30.2652	21
60.75	0.00493	30.2915	25
60.8	0.00411	30.3177	18.3333
60.85	0.00341	30.344	19
60.9	0.000286071	30.3702	16.3333
60.95	0	30.3965	22.3333
61	0	30.4228	26
61.05	0	30.449	20.6667
61.1	0	30.4753	19.3333
61.15	0	30.5015	23
61.2	0	30.5278	18.3333
61.25	0	30.5541	25.6667
61.3	0	30.5803	20.6667
61.35	0	30.6066	19
61.4	0	30.6329	20.6667
61.45	0	30.6591	18.3333
61.5	0	30.6854	22
61.55	0	30.7116	28.3333
61.6	0	30.7379	24.6667
61.65	0	30.7642	22.6667
61.7	0	30.7904	26.6667
61.75	0	30.8167	19.6667
61.8	0	30.8429	25
61.85	0	30.8692	18.6667
61.9	0	30.8955	25
61.95	0	30.9217	24
62	0	30.948	20.3333
62.05	0	30.9742	20.6667
62.1	0	31.0005	27
62.15	0	31.0268	21.3333
62.2	0	31.053	25.3333
62.25	0	31.0793	20.6667
62.3	0	31.1055	22.6667
62.35	0	31.1318	20.3333
62.4	0.000841036	31.1581	18.6667
62.45	0.00529	31.1843	17.3333
62.5	0.00624	31.2106	18
62.55	0.00742	31.2368	20
62.6	0.01074	31.2631	19.6667
62.65	0.01395	31.2894	19
62.7	0.01739	31.3156	15.3333
62.75	0.02231	31.3419	21.3333
62.8	0.02972	31.3681	18
62.85	0.04165	31.3944	21.3333
62.9	0.06278	31.4207	20.6667
62.95	0.1059	31.4469	17.3333
63	0.22892	31.4732	22.6667
63.05	1.3196	31.4994	24.3333
63.1	4.35412	31.5257	15
63.15	1.30024	31.552	19.6667
63.2	0.44058	31.5782	17
63.25	1.62876	31.6045	21.6667
63.3	1.53167	31.6307	21.6667
63.35	0.25513	31.657	22.3333
63.4	0.09072	31.6833	18.3333
63.45	0.05314	31.7095	21.6667
63.5	0.03547	31.7358	18.3333
63.55	0.02558	31.762	19.6667
63.6	0.01942	31.7883	18.3333
63.65	0.0153	31.8146	21.6667
63.7	0.01239	31.8408	21
63.75	0.0102	31.8671	24.3333
63.8	0.0048	31.8934	18.3333
63.85	0.00339	31.9196	18.3333
63.9	0.00287	31.9459	21.3333
63.95	0.00169	31.9721	27.6667
64	0	31.9984	22.6667
64.05	0.000394317	32.0247	22
64.1	0.0037	32.0509	13
64.15	0.00446	32.0772	22.6667
64.2	0.00527	32.1034	21.6667
64.25	0.00723	32.1297	13.6667
64.3	0.00978	32.156	17
64.35	0.01207	32.1822	19.3333
64.4	0.0153	32.2085	19.6667
64.45	0.02005	32.2347	18
64.5	0.02747	32.261	18.6667
64.55	0.04009	32.2873	20.6667
64.6	0.06424	32.3135	16
64.65	0.12116	32.3398	21
64.7	0.45513	32.366	20.6667
64.75	2.58113	32.3923	16.3333
64.8	1.92866	32.4186	20.6667
64.85	0.3635	32.4448	17
64.9	0.58127	32.4711	22.3333
64.95	1.62219	32.4973	21
65	0.51012	32.5236	18.3333
65.05	0.10219	32.5499	18.6667
65.1	0.0514	32.5761	19.6667
65.15	0.03244	32.6024	18.6667
65.2	0.0226	32.6287	18.3333
65.25	0.01676	32.6549	22.6667
65.3	0.01298	32.6812	14.6667
65.35	0.01038	32.7074	24.3333
65.4	0.0085	32.7337	19.3333
65.45	0.00648	32.76	22.6667
65.5	0.00285	32.7862	21
65.55	0.00238	32.8125	30
65.6	0.00203	32.8387	23.6667
65.65	0.000875998	32.865	23.6667
65.7	0	32.8913	29.6667
65.75	0	32.9175	25.3333
65.8	0	32.9438	26.6667
65.85	0	32.97	20.3333
65.9	0	32.9963	22.6667
65.95	0	33.0226	17.6667
66	0	33.0488	23.3333
66.05	0	33.0751	19.3333
66.1	0	33.1013	17.6667
66.15	0.000196316	33.1276	16.6667
66.2	0.000839221	33.1539	18
66.25	0.000977493	33.1801	21.3333
66.3	0.00115	33.2064	23.3333
66.35	0.00158	33.2326	17.3333
66.4	0.00211	33.2589	21
66.45	0.0026	33.2852	18.3333
66.5	0.00327	33.3114	26.3333
66.55	0.00425	33.3377	22.6667
66.6	0.00575	33.364	27.3333
66.65	0.00826	33.3902	29
66.7	0.0129	33.4165	26.3333
66.75	0.02315	33.4427	29.6667
66.8	0.06938	33.469	26.3333
66.85	0.42697	33.4952	22
66.9	0.55745	33.5215	25
66.95	0.11348	33.5478	30.3333
67	0.07772	33.574	31
67.05	0.29323	33.6003	24.6667
67.1	0.21353	33.6266	29
67.15	0.03765	33.6528	34
67.2	0.01426	33.6791	29.6667
67.25	0.00852	33.7053	34.3333
67.3	0.00575	33.7316	40.3333
67.35	0.00418	33.7578	47.3333
67.4	0.00319	33.7841	53
67.45	0.00253	33.8104	52
67.5	0.00205	33.8366	45.3333
67.55	0.00171	33.8629	44.6667
67.6	0.00105	33.8892	42.6667
67.65	0.000575729	33.9154	40.6667
67.7	0.000488472	33.9417	27.3333
67.75	0.000419624	33.9679	27.3333
67.8	0.000104006	33.9942	23
67.85	2.06245e-05	34.0205	24.6667
67.9	0.00125	34.0467	31.3333
67.95	0.00176	34.073	20.3333
68	0.00205	34.0992	24
68.05	0.00248	34.1255	24.6667
68.1	0.00363	34.1518	25.6667
68.15	0.00446	34.178	20.3333
68.2	0.00551	34.2043	25
68.25	0.00699	34.2306	21.6667
68.3	0.00917	34.2568	25
68.35	0.01258	34.2831	22.3333
68.4	0.01838	34.3093	25
68.45	0.02953	34.3356	18
68.5	0.05653	34.3618	20.3333
68.55	0.22851	34.3881	25.6667
68.6	1.11672	34.4144	18
68.65	0.79883	34.4406	24.3333
68.7	0.15708	34.4669	24.3333
68.75	0.18088	34.4931	29.3333
68.8	0.6241	34.5194	28.3333
68.85	0.34621	34.5457	35.6667
68.9	0.06304	34.5719	44.3333
68.95	0.02623	34.5982	47.3333
69	0.016	34.6245	43.6667
69.05	0.01094	34.6507	48
69.1	0.00801	34.677	49
69.15	0.00616	34.7032	37.6667
69.2	0.00489	34.7295	33.6667
69.25	0.00399	34.7558	32.3333
69.3	0.00332	34.782	29.3333
69.35	0.00336	34.8083	26.6667
69.4	0.0044	34.8345	29.3333
69.45	0.00475	34.8608	27.3333
69.5	0.00527	34.8871	27.6667
69.55	0.00628	34.9133	28
69.6	0.008	34.9396	30.6667
69.65	0.00972	34.9658	23.6667
69.7	0.01207	34.9921	26
69.75	0.01542	35.0184	29.6667
69.8	0.02043	35.0446	21.6667
69.85	0.02841	35.0709	25
69.9	0.04236	35.0971	38
69.95	0.0702	35.1234	27
70	0.14963	35.1497	21
70.05	0.77006	35.1759	29
70.1	2.58109	35.2022	29.6667
70.15	1.11522	35.2285	29
70.2	0.25281	35.2547	22.6667
70.25	0.45392	35.281	27
70.3	1.3197	35.3072	23
70.35	0.5668	35.3335	21
70.4	0.10947	35.3597	25
70.45	0.04974	35.386	22.3333
70.5	0.03098	35.4123	24
70.55	0.02144	35.4385	24
70.6	0.01584	35.4648	26
70.65	0.01224	35.4911	19
70.7	0.00977	35.5173	24.6667
70.75	0.008	35.5436	24
70.8	0.00668	35.5698	17.6667
70.85	0.00451	35.5961	23.3333
70.9	0.0023	35.6223	24
70.95	0.00196	35.6486	22.3333
71	0.00169	35.6749	18.3333
71.05	0.000941954	35.7011	19.6667
71.1	0	35.7274	24
71.15	0	35.7537	26
71.2	0	35.7799	32.6667
71.25	0	35.8062	21.6667
71.3	0	35.8324	21
71.35	0	35.8587	21.3333
71.4	0	35.885	24
71.45	6.27435e-05	35.9112	23.6667
71.5	0.00179	35.9375	22.3333
71.55	0.0025	35.9637	20.6667
71.6	0.00289	35.99	26.3333
71.65	0.00339	36.0163	22.3333
71.7	0.00481	36.0425	31.3333
71.75	0.00609	36.0688	21.6667
71.8	0.0074	36.0951	29
71.85	0.00919	36.1213	27
71.9	0.01175	36.1476	20.6667
71.95	0.01557	36.1738	27.6667
72	0.02168	36.2001	24.6667
72.05	0.03236	36.2263	22
72.1	0.05374	36.2526	23.6667
72.15	0.1178	36.2789	19
72.2	0.60759	36.3051	19
72.25	1.86365	36.3314	26
72.3	0.80906	36.3576	26.3333
72.35	0.18429	36.3839	21
72.4	0.27892	36.4102	25
72.45	0.89872	36.4364	21
72.5	0.52354	36.4627	18.3333
72.55	0.10191	36.489	24
72.6	0.04052	36.5152	21.6667
72.65	0.02468	36.5415	20.6667
72.7	0.01688	36.5677	24
72.75	0.01238	36.594	20.3333
72.8	0.00952	36.6203	18.3333
72.85	0.00758	36.6465	24.3333
72.9	0.00619	36.6728	22.6667
72.95	0.00515	36.699	20.6667
73	0.00419	36.7253	25.3333
73.05	0.00202	36.7516	25.6667
73.1	0.00152	36.7778	23.6667
73.15	0.00131	36.8041	20
73.2	0.00113	36.8303	22
73.25	0.000270666	36.8566	23
73.3	0	36.8829	22.6667
73.35	0	36.9091	22
73.4	0	36.9354	26.6667
73.45	0	36.9616	22.3333
73.5	0	36.9879	21
73.55	0	37.0142	18
73.6	0	37.0404	22
73.65	0	37.0667	21
73.7	0.00165	37.093	20
73.75	0.00294	37.1192	29.3333
73.8	0.00338	37.1455	25.6667
73.85	0.00393	37.1717	22.3333
73.9	0.0051	37.198	25.6667
73.95	0.00692	37.2242	23.6667
74	0.0083	37.2505	24.3333
74.05	0.01014	37.2768	28
74.1	0.0127	37.303	20.3333
74.15	0.01638	37.3293	26.6667
74.2	0.02198	37.3556	25.6667
74.25	0.03114	37.3818	26
74.3	0.04768	37.4081	27
74.35	0.08295	37.4343	23
74.4	0.23113	37.4606	27
74.45	1.23162	37.4869	23.3333
74.5	2.18004	37.5131	25.3333
74.55	0.6474	37.5394	22.6667
74.6	0.1965	37.5656	25
74.65	0.41968	37.5919	27.6667
74.7	1.14958	37.6182	33.3333
74.75	0.55928	37.6444	24.3333
74.8	0.11404	37.6707	22.3333
74.85	0.04842	37.6969	30
74.9	0.03001	37.7232	27.6667
74.95	0.02074	37.7495	28.6667
75	0.01532	37.7757	37
75.05	0.01184	37.802	35
75.1	0.00946	37.8282	40.3333
75.15	0.00775	37.8545	34
75.2	0.00647	37.8808	39
75.25	0.00546	37.907	33
75.3	0.00294	37.9333	29
75.35	0.00194	37.9596	27.6667
75.4	0.00167	37.9858	27.3333
75.45	0.00146	38.0121	30.3333
75.5	0.000773734	38.0383	29.6667
75.55	0	38.0646	31.6667
75.6	0	38.0909	29.6667
75.65	0.000625974	38.1171	36.6667
75.7	0.00207	38.1434	25
75.75	0.00238	38.1696	33.3333
75.8	0.00274	38.1959	29.3333
75.85	0.00323	38.2221	30.3333
75.9	0.00455	38.2484	23.6667
75.95	0.00562	38.2747	26.6667
76	0.00676	38.3009	36
76.05	0.0083	38.3272	26.6667
76.1	0.01045	38.3535	28.3333
76.15	0.01358	38.3797	24.3333
76.2	0.01839	38.406	32.3333
76.25	0.0264	38.4322	28.3333
76.3	0.04123	38.4585	24.6667
76.35	0.07543	38.4848	27
76.4	0.26002	38.511	26.3333
76.45	1.21271	38.5373	27
76.5	1.42686	38.5635	30
76.55	0.36451	38.5898	26
76.6	0.14109	38.6161	29
76.65	0.347	38.6423	26
76.7	0.86369	38.6686	32.6667
76.75	0.40278	38.6948	28
76.8	0.08537	38.7211	33.6667
76.85	0.03664	38.7474	38.6667
76.9	0.02285	38.7736	47
76.95	0.01586	38.7999	45.6667
77	0.01174	38.8261	50
77.05	0.0091	38.8524	56.6667
77.1	0.00728	38.8787	49
77.15	0.00597	38.9049	58.3333
77.2	0.005	38.9312	60.3333
77.25	0.00425	38.9575	54.3333
77.3	0.00269	38.9837	53.3333
77.35	0.00152	39.01	54
77.4	0.00131	39.0362	54
77.45	0.00114	39.0625	49.6667
77.5	0.000894914	39.0887	48
77.55	0.000109181	39.115	38.3333
77.6	0	39.1413	47.3333
77.65	0	39.1675	34.6667
77.7	0	39.1938	28.3333
77.75	0	39.2201	31
77.8	0	39.2463	33.3333
77.85	0	39.2726	26.6667
77.9	0	39.2988	25
77.95	0	39.3251	31
78	0	39.3514	21
78.05	0	39.3776	21
78.1	0	39.4039	18
78.15	0	39.4301	22.3333
78.2	0	39.4564	21.6667
78.25	0	39.4827	24
78.3	0	39.5089	22
78.35	0	39.5352	19.3333
78.4	0	39.5614	22.6667
78.45	0	39.5877	21
78.5	0	39.614	22.3333
78.55	0	39.6402	22.6667
78.6	0	39.6665	15.6667
78.65	0	39.6927	20
78.7	0	39.719	24
78.75	0	39.7453	25.6667
78.8	0	39.7715	17
78.85	0	39.7978	20.6667
78.9	0	39.824	21.3333
78.95	0	39.8503	23.6667
79	0	39.8766	25.3333
79.05	0	39.9028	21
79.1	0	39.9291	27.6667
79.15	0	39.9554	30
79.2	0	39.9816	32.3333
79.25	0	40.0079	38
79.3	0	40.0341	31
79.35	0	40.0604	33.6667
79.4	0	40.0866	33.6667
79.45	0	40.1129	34
79.5	0	40.1392	37.6667
79.55	0	40.1654	33.6667
79.6	0	40.1917	26.6667
79.65	0	40.218	23.6667
79.7	0	40.2442	25.6667
79.75	0	40.2705	30.3333
79.8	0	40.2967	25.3333
79.85	0	40.323	20.6667
79.9	0	40.3493	20
79.95	0	40.3755	19
80	0	40.4018	17.6667
80.05	0	40.428	19
80.1	0	40.4543	24.3333
80.15	0	40.4806	24
80.2	0	40.5068	16.6667
80.25	0	40.5331	19
80.3	0	40.5593	18.3333
80.35	0	40.5856	18
80.4	0	40.6119	14.3333
80.45	0	40.6381	22.3333
80.5	0	40.6644	16.6667
80.55	0	40.6906	17
80.6	0	40.7169	18.3333
80.65	0	40.7432	19.6667
80.7	0.000198045	40.7694	19.6667
80.75	0.00159	40.7957	17.6667
80.8	0.00211	40.822	21
80.85	0.0024	40.8482	17.6667
80.9	0.00275	40.8745	18.6667
80.95	0.00336	40.9007	14.6667
81	0.00459	40.927	22.6667
81.05	0.00548	40.9532	18
81.1	0.00653	40.9795	16
81.15	0.00792	41.0058	21
81.2	0.00982	41.032	17
81.25	0.01251	41.0583	17
81.3	0.01651	41.0846	16
81.35	0.02321	41.1108	18.3333
81.4	0.03534	41.1371	19
81.45	0.05738	41.1633	24
81.5	0.12984	41.1896	17
81.55	0.58238	41.2159	16.6667
81.6	1.57021	41.2421	15
81.65	0.91017	41.2684	20.3333
81.7	0.22373	41.2946	16.6667
81.75	0.13732	41.3209	19
81.8	0.36503	41.3472	18.3333
81.85	0.82096	41.3734	19
81.9	0.42934	41.3997	20.6667
81.95	0.11205	41.4259	17.6667
82	0.05935	41.4522	14.6667
82.05	0.05424	41.4785	14.6667
82.1	0.06629	41.5047	22.3333
82.15	0.12914	41.531	14.3333
82.2	0.53637	41.5572	13
82.25	1.35665	41.5835	18
82.3	0.7588	41.6098	20.6667
82.35	0.19013	41.636	14
82.4	0.11792	41.6623	16.6667
82.45	0.30553	41.6885	19
82.5	0.69527	41.7148	22.3333
82.55	0.37804	41.7411	18
82.6	0.09578	41.7673	17.6667
82.65	0.04667	41.7936	15.3333
82.7	0.05387	41.8199	19
82.75	0.15744	41.8461	18.3333
82.8	0.27862	41.8724	15.3333
82.85	0.11987	41.8986	20.6667
82.9	0.0353	41.9249	17.6667
82.95	0.02975	41.9511	14
83	0.07849	41.9774	19
83.05	0.14049	42.0037	13.6667
83.1	0.06224	42.0299	19.3333
83.15	0.01617	42.0562	14.3333
83.2	0.00742	42.0825	18
83.25	0.005	42.1087	18
83.3	0.0037	42.135	18
83.35	0.0029	42.1612	12.6667
83.4	0.00197	42.1875	15
83.45	0.00129	42.2138	15.3333
83.5	0.00106	42.24	17.6667
83.55	0.000893135	42.2663	14.6667
83.6	0.000761781	42.2925	17.6667
83.65	0.000654387	42.3188	19.3333
83.7	0.000392909	42.3451	17.6667
83.75	0.000242962	42.3713	16.6667
83.8	0.000211914	42.3976	15.3333
83.85	0.000186453	42.4238	19.3333
83.9	0.000165134	42.4501	24.3333
83.95	6.67639e-05	42.4764	20.3333
84	0	42.5026	22
84.05	0	42.5289	16.6667
84.1	0	42.5551	22
84.15	0	42.5814	22.3333
84.2	0	42.6077	18.6667
84.25	0	42.6339	22
84.3	0	42.6602	17.3333
84.35	0	42.6865	17.3333
84.4	0	42.7127	12.3333
84.45	0	42.739	17.6667
84.5	0	42.7652	14.6667
84.55	0	42.7915	20
84.6	0	42.8177	15.3333
84.65	0	42.844	17
84.7	0	42.8703	15.6667
84.75	0	42.8965	19.3333
84.8	0	42.9228	15
84.85	0	42.949	13
84.9	0	42.9753	17
84.95	0	43.0016	17
85	0	43.0278	18.6667
85.05	0	43.0541	20.3333
85.1	0	43.0804	20.3333
85.15	0	43.1066	18.3333
85.2	0	43.1329	22
85.25	0	43.1591	24.3333
85.3	0	43.1854	17.3333
85.35	0	43.2117	19.3333
85.4	0	43.2379	15.6667
85.45	0	43.2642	14
85.5	0	43.2904	16.3333
85.55	0	43.3167	15.3333
85.6	0	43.343	17.6667
85.65	0	43.3692	16.3333
85.7	0	43.3955	13.3333
85.75	0	43.4217	16
85.8	0	43.448	21
85.85	0	43.4743	12
85.9	0	43.5005	17.3333
85.95	0	43.5268	15
86	0	43.553	23.3333
86.05	0	43.5793	16
86.1	0	43.6056	17
86.15	0	43.6318	18.3333
86.2	0	43.6581	17.3333
86.25	0	43.6844	20.6667
86.3	0	43.7106	14.3333
86.35	0	43.7369	15
86.4	0	43.7631	17.3333
86.45	0	43.7894	14
86.5	0	43.8156	12
86.55	0	43.8419	17.3333
86.6	0	43.8682	15.3333
86.65	0	43.8944	15
86.7	0	43.9207	13
86.75	0	43.947	14.6667
86.8	0	43.9732	13
86.85	0	43.9995	16.3333
86.9	0	44.0257	16
86.95	0	44.052	19
87	0	44.0783	11.6667
87.05	0	44.1045	18.6667
87.1	0	44.1308	17
87.15	0	44.157	18.6667
87.2	0	44.1833	20.3333
87.25	0	44.2096	18
87.3	0	44.2358	13.3333
87.35	0	44.2621	12.3333
87.4	0	44.2883	18.6667
87.45	0	44.3146	15
87.5	0	44.3409	19.3333
87.55	0	44.3671	15
87.6	0	44.3934	11.3333
87.65	0	44.4196	16
87.7	0	44.4459	13
87.75	0	44.4722	15.3333
87.8	0	44.4984	19.3333
87.85	0	44.5247	17
87.9	0	44.551	20.3333
87.95	0	44.5772	16.3333
88	0	44.6035	21
88.05	0	44.6297	17.3333
88.1	0	44.656	19.3333
88.15	0	44.6823	13
88.2	0	44.7085	18
88.25	0	44.7348	15
88.3	0	44.761	12
88.35	0	44.7873	13.3333
88.4	0	44.8135	16
88.45	0	44.8398	16
88.5	0	44.8661	16
88.55	0	44.8923	15.3333
88.6	0	44.9186	15
88.65	0	44.9449	20
88.7	0	44.9711	18.3333
88.75	0	44.9974	14.3333
88.8	0	45.0236	17
88.85	0	45.0499	15.3333
88.9	0	45.0762	18.3333
88.95	0	45.1024	14.6667
89	0	45.1287	18.3333
89.05	0	45.1549	14.6667
89.1	0	45.1812	18.6667
89.15	0	45.2075	15.3333
89.2	0	45.2337	21.6667
89.25	0	45.26	19.6667
89.3	0	45.2862	18
89.35	0	45.3125	14.6667
89.4	0	45.3388	16.6667
89.45	0	45.365	15.6667
89.5	0	45.3913	19.3333
89.55	0	45.4175	17
89.6	0	45.4438	22
89.65	0	45.4701	14.3333
89.7	0	45.4963	18
89.75	0	45.5226	23
89.8	0	45.5489	22.6667
89.85	0	45.5751	26.6667
89.9	0	45.6014	26
89.95	0	45.6276	21.3333
90	0	45.6539	24
--	--	45.6801	18
--	--	45.7064	21.3333
--	--	45.7327	22
--	--	45.7589	21.3333
--	--	45.7852	23.6667
--	--	45.8115	21.3333
--	--	45.8377	15.6667
--	--	45.864	18.6667
--	--	45.8902	17.3333
--	--	45.9165	13.6667
--	--	45.9428	19
		45.969	20.6667
		45.9953	15.6667
		46.0215	18.3333
		46.0478	15.3333
		46.0741	14
		46.1003	18.6667
		46.1266	15
		46.1528	17.6667
		46.1791	14.3333
		46.2054	15
		46.2316	14
		46.2579	15.3333
		46.2841	20
		46.3104	20.3333
		46.3367	16.3333
		46.3629	19.3333
		46.3892	17.3333
		46.4154	22.6667
		46.4417	15.3333
		46.468	13.6667
		46.4942	22.3333
		46.5205	16.3333
		46.5468	18
		46.573	17
		46.5993	17.6667
		46.6255	21
		46.6518	16.3333
		46.678	17.3333
		46.7043	19
		46.7306	14
		46.7568	16
		46.7831	11
		46.8094	18.3333
		46.8356	23
		46.8619	19.6667
		46.8881	17
		46.9144	18.6667
		46.9407	19.3333
		46.9669	13.6667
		46.9932	17.6667
		47.0194	17
		47.0457	16.6667
		47.072	10.6667
		47.0982	15.6667
		47.1245	18.3333
		47.1507	18
		47.177	11.6667
		47.2033	14.3333
		47.2295	17
		47.2558	22
		47.282	15.6667
		47.3083	14.3333
		47.3346	21.6667
		47.3608	23
		47.3871	15.3333
		47.4134	18.6667
		47.4396	19.6667
		47.4659	17.6667
		47.4921	19.3333
		47.5184	18.3333
		47.5446	14.6667
		47.5709	14.6667
		47.5972	14
		47.6234	18.6667
		47.6497	19.6667
		47.676	15
		47.7022	17.6667
		47.7285	18.6667
		47.7547	16
		47.781	18
		47.8073	18.3333
		47.8335	16.3333
		47.8598	12.6667
		47.886	19
		47.9123	17
		47.9386	22.3333
		47.9648	16
		47.9911	14.6667
		48.0173	21
		48.0436	12.3333
		48.0699	16
		48.0961	14.6667
		48.1224	15.3333
		48.1486	17.6667
		48.1749	17.6667
		48.2012	15.3333
		48.2274	19.3333
		48.2537	13.3333
		48.2799	16.3333
		48.3062	23
		48.3325	15
		48.3587	19
		48.385	20.3333
		48.4113	20
		48.4375	21.3333
		48.4638	16
		48.49	19.3333
		48.5163	22
		48.5425	20.6667
		48.5688	17.6667
		48.5951	21
		48.6213	16.3333
		48.6476	24.3333
		48.6739	23.3333
		48.7001	25.6667
		48.7264	27
		48.7526	20.3333
		48.7789	26.3333
		48.8052	23.3333
		48.8314	28.6667
		48.8577	23
		48.8839	19.3333
		48.9102	15.6667
		48.9365	20.3333
		48.9627	19.6667
		48.989	20
		49.0152	22.3333
		49.0415	20.3333
		49.0678	24.3333
		49.094	22
		49.1203	17.3333
		49.1465	19
		49.1728	17.6667
		49.1991	16
		49.2253	19.3333
		49.2516	16
		49.2779	15.6667
		49.3041	18.6667
		49.3304	15.3333
		49.3566	16.3333
		49.3829	15.6667
		49.4091	20.3333
		49.4354	14.6667
		49.4617	15.3333
		49.4879	17
		49.5142	16.3333
		49.5404	16
		49.5667	19.3333
		49.593	19.3333
		49.6192	18
		49.6455	12.6667
		49.6718	14.6667
		49.698	14.3333
		49.7243	11.3333
		49.7505	15.6667
		49.7768	17.6667
		49.8031	17.3333
		49.8293	17
		49.8556	23
		49.8818	13.6667
		49.9081	20.3333
		49.9344	18
		49.9606	19.3333
		49.9869	15
		--	--
		--	--
		--	--
		--	--
		--	--
		--	--
		--	--
		--	--
		--	--
		--	--
		--	--
		--	--
		--	--
		--	--
		--	--
		--	--
		--	--
		--	--
		--	--
		--	--
		--	--
		--	--
		--	--
		--	--
		--	--
		--	--
		--	--
		--	--
		--	--
		--	--
		--	--
		--	--
		--	--
		--	--
		--	--
		--	--
		--	--
		--	--
		--	--
		--	--
		--	--
		--	--
		--	--
		--	--
		--	--
		--	--
		--	--
		--	--
		--	--
		--	--
		--	--
		--	--
		--	--
		--	--
		--	--
		--	--
		--	--
		--	--
		--	--
		--	--
		--	--
		--	--
		--	--
		--	--
		--	--
		--	--
		--	--
		--	--
		--	--
		--	--
		--	--
		--	--
		--	--
		--	--
		--	--
		--	--
		--	--
		--	--
		--	--
		--	--
		--	--
		--	--
		--	--
		--	--
		--	--
		--	--
		--	--
		--	--
		--	--
		--	--
		--	--
		--	--
		--	--
		--	--
		--	--
		--	--
		--	--
		--	--
		--	--
		--	--
		--	--
		--	--
		--	--
		--	--
		--	--
		--	--
		--	--
		--	--
		--	--
		--	--
		--	--
		--	--
		--	--
		--	--
		--	--
		--	--
		--	--
		--	--
		--	--
		--	--
		--	--
		--	--
		--	--
		--	--
		--	--
		--	--
		--	--
		--	--
		--	--
		--	--
		--	--
		--	--
		--	--
[truncated: 1,238 more rows]

## Sheet: fig 3a
Energy	Amplitude	Energy	Amplitude	Energy	Amplitude
eV	arb.	eV	arb.	eV	arb.
	1T-IrO2		Rutile-IrO2		Ir foil
11024.3	0.00221	11024.3	0.00291	11024.3	0.00762
11029.3	0.00187	11029.3	0.00246	11029.3	0.00859
11034.3	0.00157	11034.3	0.00206	11034.3	0.00852
11039.3	0.00127	11039.3	0.00168	11039.3	0.00772
11044.3	0.00128	11044.3	0.00128	11044.3	0.00691
11049.3	0.0014	11049.3	0.000924666	11049.3	0.0061
11054.3	0.000660884	11054.3	0.000571912	11054.3	0.00534
11059.3	9.31141e-05	11059.3	0.000185999	11059.3	0.00464
11064.3	-0.000189405	11064.3	-7.38055e-05	11064.3	0.00395
11069.3	-0.000456639	11069.3	-0.000370188	11069.3	0.00332
11074.3	-0.000668199	11074.3	-0.000619982	11074.3	0.00274
11079.3	-0.00081162	11079.3	-0.000864161	11079.3	0.00206
11084.3	-0.00103	11084.3	-0.00107	11084.3	0.0014
11089.3	-0.0012	11089.3	-0.00127	11089.3	0.000863754
11094.3	-0.00129	11094.3	-0.00143	11094.3	0.000291717
11099.3	-0.00136	11099.3	-0.00153	11099.3	-0.000287863
11104.3	-0.00123	11104.3	-0.00157	11104.3	-0.000800756
11109.3	-0.00132	11109.3	-0.00156	11109.3	-0.00127
11114.3	-0.00128	11114.3	-0.00149	11114.3	-0.00174
11119.3	-0.00112	11119.3	-0.00132	11119.3	-0.00213
11124.3	-0.000863148	11124.3	-0.00101	11124.3	-0.00242
11129.3	-0.000598381	11129.3	-0.000671435	11129.3	-0.00267
11134.3	-0.000118146	11134.3	-0.000217812	11134.3	-0.00286
11139.3	0.00044168	11139.3	0.000474088	11139.3	-0.00299
11144.3	0.00114	11144.3	0.00138	11144.3	-0.00304
11149.3	0.00219	11149.3	0.00252	11149.3	-0.00301
11154.3	0.00347	11154.3	0.004	11154.3	-0.00279
11159.3	0.00515	11159.3	0.00594	11159.3	-0.00231
11164.3	0.00734	11164.3	0.00847	11164.3	-0.00155
11169.3	0.01026	11169.3	0.01176	11169.3	-0.000381835
11174.3	0.0141	11174.3	0.01623	11174.3	0.00134
11179.3	0.01947	11179.3	0.02243	11179.3	0.00398
11185	0.0281	11185	0.03239	11185	0.00863
11186	0.02982	11186	0.03442	11186	0.00955
11187	0.03199	11187	0.0369	11187	0.0106
11188	0.03431	11188	0.03957	11188	0.01185
11189	0.03699	11189	0.04247	11189	0.01325
11190	0.0397	11190	0.04557	11190	0.01482
11191	0.04277	11191	0.04911	11191	0.01663
11192	0.04592	11192	0.05269	11192	0.01861
11192.2	0.04653	11192.2	0.05358	11192.2	0.01902
11192.4	0.04696	11192.4	0.05423	11192.4	0.01943
11192.6	0.04781	11192.6	0.05519	11192.6	0.01986
11192.8	0.04902	11192.8	0.05622	11192.8	0.02029
11193	0.04996	11193	0.0573	11193	0.02073
11193.2	0.05019	11193.2	0.05802	11193.2	0.02117
11193.4	0.05107	11193.4	0.05879	11193.4	0.0216
11193.6	0.05216	11193.6	0.05967	11193.6	0.02202
11193.8	0.05273	11193.8	0.06042	11193.8	0.02246
11194	0.0539	11194	0.06154	11194	0.02306
11194.2	0.05452	11194.2	0.06235	11194.2	0.02368
11194.4	0.05514	11194.4	0.06328	11194.4	0.02417
11194.6	0.05598	11194.6	0.0643	11194.6	0.02455
11194.8	0.05663	11194.8	0.06553	11194.8	0.02512
11195	0.05799	11195	0.06656	11195	0.02595
11195.2	0.05943	11195.2	0.06747	11195.2	0.02633
11195.4	0.06041	11195.4	0.06885	11195.4	0.0269
11195.6	0.06099	11195.6	0.07042	11195.6	0.02748
11195.8	0.06219	11195.8	0.07129	11195.8	0.02813
11196	0.06315	11196	0.07234	11196	0.02896
11196.2	0.0641	11196.2	0.07366	11196.2	0.02959
11196.4	0.06554	11196.4	0.07519	11196.4	0.03025
11196.6	0.06683	11196.6	0.07627	11196.6	0.03087
11196.8	0.06769	11196.8	0.07765	11196.8	0.03162
11197	0.06898	11197	0.07875	11197	0.03234
11197.2	0.07029	11197.2	0.08004	11197.2	0.03314
11197.4	0.07184	11197.4	0.0819	11197.4	0.03397
11197.6	0.07293	11197.6	0.08331	11197.6	0.03471
11197.8	0.07386	11197.8	0.08467	11197.8	0.0355
11198	0.07546	11198	0.08627	11198	0.03621
11198.2	0.0769	11198.2	0.08763	11198.2	0.03708
11198.4	0.07835	11198.4	0.08933	11198.4	0.03813
11198.6	0.07944	11198.6	0.09136	11198.6	0.0391
11198.8	0.08129	11198.8	0.09287	11198.8	0.04003
11199	0.08281	11199	0.09436	11199	0.04064
11199.2	0.08424	11199.2	0.09589	11199.2	0.04152
11199.4	0.08614	11199.4	0.09808	11199.4	0.04274
11199.6	0.08752	11199.6	0.10009	11199.6	0.04396
11199.8	0.08942	11199.8	0.1018	11199.8	0.04503
11200	0.09088	11200	0.10356	11200	0.04617
11200.2	0.09273	11200.2	0.10568	11200.2	0.0473
11200.4	0.09476	11200.4	0.10783	11200.4	0.04833
11200.6	0.09643	11200.6	0.1097	11200.6	0.04948
11200.8	0.09839	11200.8	0.1118	11200.8	0.05074
11201	0.10046	11201	0.11397	11201	0.05208
11201.2	0.10228	11201.2	0.1164	11201.2	0.05333
11201.4	0.10455	11201.4	0.11856	11201.4	0.05468
11201.6	0.10672	11201.6	0.12115	11201.6	0.05606
11201.8	0.10915	11201.8	0.12339	11201.8	0.05756
11202	0.11108	11202	0.12601	11202	0.05914
11202.2	0.11361	11202.2	0.12862	11202.2	0.06055
11202.4	0.1161	11202.4	0.13145	11202.4	0.06218
11202.6	0.11862	11202.6	0.13399	11202.6	0.06389
11202.8	0.12104	11202.8	0.13676	11202.8	0.06576
11203	0.12375	11203	0.13994	11203	0.06747
11203.2	0.12652	11203.2	0.14306	11203.2	0.06936
11203.4	0.12944	11203.4	0.146	11203.4	0.07128
11203.6	0.1328	11203.6	0.14928	11203.6	0.07324
11203.8	0.1359	11203.8	0.15272	11203.8	0.0752
11204	0.13904	11204	0.15625	11204	0.07741
11204.2	0.14213	11204.2	0.16027	11204.2	0.07972
11204.4	0.14586	11204.4	0.16379	11204.4	0.08211
11204.6	0.14962	11204.6	0.16764	11204.6	0.08455
11204.8	0.1527	11204.8	0.1718	11204.8	0.08693
11205	0.15697	11205	0.17583	11205	0.08946
11205.2	0.16115	11205.2	0.1798	11205.2	0.09227
11205.4	0.16505	11205.4	0.18432	11205.4	0.09507
11205.6	0.16895	11205.6	0.18909	11205.6	0.09812
11205.8	0.17335	11205.8	0.19375	11205.8	0.10123
11206	0.17833	11206	0.19873	11206	0.10454
11206.2	0.18266	11206.2	0.20351	11206.2	0.10789
11206.4	0.1879	11206.4	0.209	11206.4	0.11135
11206.6	0.19346	11206.6	0.21454	11206.6	0.11511
11206.8	0.19875	11206.8	0.22039	11206.8	0.11892
11207	0.20447	11207	0.22622	11207	0.12295
11207.2	0.21043	11207.2	0.23235	11207.2	0.12722
11207.4	0.21642	11207.4	0.23845	11207.4	0.13165
11207.6	0.22312	11207.6	0.24594	11207.6	0.13625
11207.8	0.22993	11207.8	0.25259	11207.8	0.14106
11208	0.23678	11208	0.25981	11208	0.14621
11208.2	0.24401	11208.2	0.26746	11208.2	0.15148
11208.4	0.25137	11208.4	0.27512	11208.4	0.15707
11208.6	0.25918	11208.6	0.28329	11208.6	0.16323
11208.8	0.2677	11208.8	0.29196	11208.8	0.16937
11209	0.27665	11209	0.30108	11209	0.17594
11209.2	0.28612	11209.2	0.30951	11209.2	0.18278
11209.4	0.29531	11209.4	0.31952	11209.4	0.19009
11209.6	0.30533	11209.6	0.32971	11209.6	0.19796
11209.8	0.31584	11209.8	0.34	11209.8	0.20634
11210	0.32698	11210	0.35119	11210	0.21519
11210.2	0.33841	11210.2	0.36285	11210.2	0.2245
11210.4	0.35086	11210.4	0.37465	11210.4	0.23445
11210.6	0.3637	11210.6	0.38738	11210.6	0.24517
11210.8	0.37743	11210.8	0.40074	11210.8	0.25682
11211	0.39213	11211	0.41477	11211	0.26907
11211.2	0.40771	11211.2	0.42976	11211.2	0.28222
11211.4	0.42433	11211.4	0.44536	11211.4	0.2963
11211.6	0.44222	11211.6	0.46167	11211.6	0.31137
11211.8	0.4603	11211.8	0.47956	11211.8	0.32782
11212	0.48016	11212	0.49794	11212	0.34559
11212.2	0.50145	11212.2	0.51673	11212.2	0.36467
11212.4	0.52319	11212.4	0.53757	11212.4	0.38494
11212.6	0.54628	11212.6	0.55894	11212.6	0.40668
11212.8	0.57218	11212.8	0.58122	11212.8	0.43058
11213	0.5989	11213	0.60492	11213	0.45649
11213.2	0.62634	11213.2	0.63021	11213.2	0.48436
11213.4	0.65764	11213.4	0.65628	11213.4	0.51463
11213.6	0.68895	11213.6	0.68429	11213.6	0.54724
11213.8	0.72263	11213.8	0.71358	11213.8	0.58265
11214	0.75849	11214	0.74438	11214	0.62091
11214.2	0.79568	11214.2	0.77636	11214.2	0.66204
11214.4	0.83595	11214.4	0.81071	11214.4	0.70691
11214.6	0.879	11214.6	0.84471	11214.6	0.75574
11214.8	0.92212	11214.8	0.88166	11214.8	0.80826
11215	0.96806	11215	0.91955	11215	0.86412
11215.2	1.01558	11215.2	0.95916	11215.2	0.92329
11215.4	1.06479	11215.4	0.99957	11215.4	0.98745
11215.6	1.1154	11215.6	1.04081	11215.6	1.05478
11215.8	1.16762	11215.8	1.08348	11215.8	1.12492
11216	1.22013	11216	1.12687	11216	1.19775
11216.2	1.27217	11216.2	1.17016	11216.2	1.2727
11216.4	1.32436	11216.4	1.21367	11216.4	1.35012
11216.6	1.37715	11216.6	1.25736	11216.6	1.4277
11216.8	1.42902	11216.8	1.29956	11216.8	1.50308
11217	1.48043	11217	1.34227	11217	1.57769
11217.2	1.5294	11217.2	1.38315	11217.2	1.64875
11217.4	1.57779	11217.4	1.42303	11217.4	1.71515
11217.6	1.62487	11217.6	1.46124	11217.6	1.77528
11217.8	1.66916	11217.8	1.49694	11217.8	1.82752
11218	1.71114	11218	1.53055	11218	1.87162
11218.2	1.7514	11218.2	1.5624	11218.2	1.90609
11218.4	1.78876	11218.4	1.59152	11218.4	1.93069
11218.6	1.82403	11218.6	1.61821	11218.6	1.94528
11218.8	1.85518	11218.8	1.64184	11218.8	1.95014
11219	1.88391	11219	1.66199	11219	1.94599
11219.2	1.90865	11219.2	1.68053	11219.2	1.93403
11219.4	1.92862	11219.4	1.69492	11219.4	1.91513
11219.6	1.94496	11219.6	1.70552	11219.6	1.89042
11219.8	1.95575	11219.8	1.71386	11219.8	1.86096
11220	1.961	11220	1.71799	11220	1.82866
11220.2	1.96136	11220.2	1.71893	11220.2	1.79432
11220.4	1.95579	11220.4	1.71681	11220.4	1.75842
11220.6	1.94557	11220.6	1.71041	11220.6	1.72142
11220.8	1.9293	11220.8	1.70246	11220.8	1.68361
11221	1.90768	11221	1.69044	11221	1.64668
11221.2	1.8826	11221.2	1.67705	11221.2	1.61039
11221.4	1.85398	11221.4	1.66056	11221.4	1.57512
11221.6	1.82126	11221.6	1.64102	11221.6	1.54099
11221.8	1.78511	11221.8	1.62017	11221.8	1.50797
11222	1.74664	11222	1.5982	11222	1.47628
11222.2	1.70527	11222.2	1.57303	11222.2	1.44618
11222.4	1.66278	11222.4	1.5466	11222.4	1.41793
11222.6	1.61932	11222.6	1.51865	11222.6	1.39152
11222.8	1.57443	11222.8	1.49011	11222.8	1.36618
11223	1.53098	11223	1.46088	11223	1.3424
11223.2	1.48776	11223.2	1.43094	11223.2	1.32069
11223.4	1.44439	11223.4	1.40135	11223.4	1.30065
11223.6	1.4017	11223.6	1.37122	11223.6	1.28196
11223.8	1.36135	11223.8	1.34162	11223.8	1.26447
11224	1.32237	11224	1.31275	11224	1.24826
11224.2	1.28553	11224.2	1.28313	11224.2	1.23351
11224.4	1.24953	11224.4	1.2546	11224.4	1.21987
11224.6	1.2154	11224.6	1.22693	11224.6	1.20728
11224.8	1.18447	11224.8	1.20029	11224.8	1.1957
11225	1.15454	11225	1.17553	11225	1.18477
11225.2	1.12739	11225.2	1.15149	11225.2	1.17458
11225.4	1.10123	11225.4	1.12811	11225.4	1.16517
11225.6	1.07856	11225.6	1.10729	11225.6	1.1562
11225.8	1.05601	11225.8	1.08687	11225.8	1.14779
11226	1.03569	11226	1.0679	11226	1.1399
11226.2	1.01701	11226.2	1.04959	11226.2	1.13258
11226.4	1.00028	11226.4	1.03212	11226.4	1.12572
11226.6	0.98498	11226.6	1.01681	11226.6	1.11935
11226.8	0.97054	11226.8	1.0022	11226.8	1.11331
11227	0.95819	11227	0.98864	11227	1.10767
11227.2	0.94647	11227.2	0.97673	11227.2	1.10246
11227.4	0.93578	11227.4	0.96508	11227.4	1.09781
11227.6	0.92558	11227.6	0.95547	11227.6	1.0937
11227.8	0.91796	11227.8	0.94598	11227.8	1.09014
11228	0.91082	11228	0.93802	11228	1.08683
11228.2	0.90339	11228.2	0.9306	11228.2	1.08408
11228.4	0.8975	11228.4	0.92331	11228.4	1.08192
11228.6	0.89252	11228.6	0.91706	11228.6	1.08031
11228.8	0.88687	11228.8	0.91251	11228.8	1.07913
11229	0.88218	11229	0.90756	11229	1.07866
11229.2	0.87853	11229.2	0.90338	11229.2	1.07857
11229.4	0.87558	11229.4	0.89949	11229.4	1.07893
11229.6	0.87199	11229.6	0.89676	11229.6	1.07976
11229.8	0.86834	11229.8	0.89408	11229.8	1.08103
11230	0.86546	11230	0.89111	11230	1.08281
11230.2	0.86383	11230.2	0.8891	11230.2	1.08484
11230.4	0.86137	11230.4	0.88779	11230.4	1.08714
11230.6	0.85872	11230.6	0.88692	11230.6	1.08966
11230.8	0.8575	11230.8	0.88533	11230.8	1.09238
11231	0.85561	11231	0.88409	11231	1.09521
11231.2	0.85387	11231.2	0.8839	11231.2	1.09806
11231.4	0.85149	11231.4	0.88261	11231.4	1.10092
11231.6	0.8504	11231.6	0.88327	11231.6	1.10374
11231.8	0.84868	11231.8	0.88258	11231.8	1.10636
11232	0.84825	11232	0.8822	11232	1.10852
11232.2	0.84665	11232.2	0.88147	11232.2	1.11035
11232.4	0.84557	11232.4	0.88143	11232.4	1.11159
11232.6	0.84507	11232.6	0.8814	11232.6	1.11256
11232.8	0.84402	11232.8	0.88175	11232.8	1.11308
11233	0.84343	11233	0.88058	11233	1.1129
11233.2	0.84282	11233.2	0.88046	11233.2	1.11205
11233.4	0.84186	11233.4	0.8805	11233.4	1.11065
11233.6	0.84116	11233.6	0.88046	11233.6	1.10856
11233.8	0.84066	11233.8	0.88026	11233.8	1.10561
11234	0.84069	11234	0.87955	11234	1.10226
11234.2	0.83996	11234.2	0.87995	11234.2	1.09825
11234.4	0.84077	11234.4	0.87948	11234.4	1.09368
11234.6	0.83951	11234.6	0.87863	11234.6	1.08876
11234.8	0.83958	11234.8	0.87836	11234.8	1.08315
11235	0.83973	11235	0.87794	11235	1.07726
11235.2	0.84059	11235.2	0.87757	11235.2	1.07126
11235.4	0.84058	11235.4	0.87743	11235.4	1.065
11235.6	0.84047	11235.6	0.87657	11235.6	1.05875
11235.8	0.84089	11235.8	0.8765	11235.8	1.05244
11236	0.84161	11236	0.87717	11236	1.04611
11236.2	0.84286	11236.2	0.87649	11236.2	1.04005
11236.4	0.84379	11236.4	0.87629	11236.4	1.03426
11236.6	0.84468	11236.6	0.8756	11236.6	1.02883
11236.8	0.84741	11236.8	0.8761	11236.8	1.02356
11237	0.84942	11237	0.87568	11237	1.01892
11237.2	0.85119	11237.2	0.87643	11237.2	1.01455
11237.4	0.85265	11237.4	0.87695	11237.4	1.01057
11237.6	0.85454	11237.6	0.87746	11237.6	1.00683
11237.8	0.85637	11237.8	0.87757	11237.8	1.00366
11238	0.85916	11238	0.87868	11238	1.00085
11238.2	0.86233	11238.2	0.87942	11238.2	0.99845
11238.4	0.86593	11238.4	0.87976	11238.4	0.99635
11238.6	0.86814	11238.6	0.88008	11238.6	0.99415
11238.8	0.87161	11238.8	0.88136	11238.8	0.99245
11239	0.87468	11239	0.88299	11239	0.99079
11239.2	0.87895	11239.2	0.88287	11239.2	0.98933
11239.4	0.88207	11239.4	0.88411	11239.4	0.98824
11239.6	0.88575	11239.6	0.88535	11239.6	0.98736
11239.8	0.88984	11239.8	0.88651	11239.8	0.98647
11240	0.89227	11240	0.88744	11240	0.98594
11240.2	0.89588	11240.2	0.88862	11240.2	0.9855
11240.4	0.89889	11240.4	0.88962	11240.4	0.98533
11240.6	0.90301	11240.6	0.89135	11240.6	0.98532
11240.8	0.90605	11240.8	0.89237	11240.8	0.98564
11241	0.90839	11241	0.89404	11241	0.9863
11241.2	0.91125	11241.2	0.89527	11241.2	0.98695
11241.4	0.91394	11241.4	0.8962	11241.4	0.98799
11241.6	0.91701	11241.6	0.89816	11241.6	0.98899
11241.8	0.91867	11241.8	0.89991	11241.8	0.99078
11242	0.9222	11242	0.90103	11242	0.99247
11242.2	0.92262	11242.2	0.90247	11242.2	0.99433
11242.4	0.92403	11242.4	0.90549	11242.4	0.99638
11242.6	0.92558	11242.6	0.90716	11242.6	0.9987
11242.8	0.92724	11242.8	0.9085	11242.8	1.001
11243	0.92842	11243	0.91029	11243	1.00354
11243.2	0.92961	11243.2	0.91222	11243.2	1.00646
11243.4	0.9301	11243.4	0.91495	11243.4	1.0094
11243.6	0.93122	11243.6	0.91695	11243.6	1.01225
11243.8	0.93109	11243.8	0.91897	11243.8	1.0152
11244	0.93215	11244	0.92055	11244	1.01839
11244.2	0.93174	11244.2	0.92304	11244.2	1.02155
11244.4	0.9315	11244.4	0.92502	11244.4	1.02487
11244.6	0.93129	11244.6	0.92655	11244.6	1.02805
11244.8	0.93235	11244.8	0.92824	11244.8	1.03099
11245	0.93105	11245	0.92959	11245	1.03411
11245.2	0.93034	11245.2	0.93051	11245.2	1.03724
11245.4	0.92949	11245.4	0.93267	11245.4	1.04007
11245.6	0.92936	11245.6	0.93423	11245.6	1.04267
11245.8	0.93008	11245.8	0.93536	11245.8	1.04516
11246	0.92998	11246	0.93733	11246	1.0477
11246.2	0.92915	11246.2	0.93741	11246.2	1.04989
11246.4	0.92721	11246.4	0.9392	11246.4	1.05152
11246.6	0.92777	11246.6	0.94007	11246.6	1.05303
11246.8	0.92722	11246.8	0.93968	11246.8	1.05417
11247	0.92599	11247	0.94068	11247	1.05506
11247.2	0.92691	11247.2	0.94151	11247.2	1.05566
11247.4	0.92593	11247.4	0.9414	11247.4	1.05596
11247.6	0.92686	11247.6	0.94214	11247.6	1.05591
11247.8	0.92742	11247.8	0.94236	11247.8	1.05534
11248	0.92727	11248	0.9423	11248	1.05465
11248.7	0.92733	11248.7	0.94339	11248.7	1.04984
11249.4	0.92916	11249.4	0.94464	11249.4	1.04281
11250.1	0.93222	11250.1	0.94713	11250.1	1.03463
11250.8	0.93622	11250.8	0.94938	11250.8	1.02641
11251.5	0.94034	11251.5	0.95271	11251.5	1.01866
11252.2	0.946	11252.2	0.95661	11252.2	1.01147
11252.9	0.95197	11252.9	0.96145	11252.9	1.00533
11253.6	0.95846	11253.6	0.96694	11253.6	1.00023
11254.3	0.9649	11254.3	0.97222	11254.3	0.99647
11256	0.98322	11256	0.98587	11256	0.99057
11257	0.99494	11257	0.99359	11257	0.98756
11258	1.00893	11258	1.00162	11258	0.98391
11259	1.02343	11259	1.00942	11259	0.97923
11260.1	1.03884	11260.1	1.01804	11260.1	0.97425
11261.1	1.05466	11261.1	1.02728	11261.1	0.97005
11262.2	1.06999	11262.2	1.03715	11262.2	0.96827
11263.3	1.08409	11263.3	1.04747	11263.3	0.9698
11264.4	1.09556	11264.4	1.05674	11264.4	0.97447
11265.5	1.10403	11265.5	1.06521	11265.5	0.98144
11266.6	1.10755	11266.6	1.07188	11266.6	0.98967
11267.7	1.10675	11267.7	1.07722	11267.7	0.99814
11268.9	1.10195	11268.9	1.07965	11268.9	1.00654
11270	1.09333	11270	1.07899	11270	1.01467
11271.2	1.0813	11271.2	1.07558	11271.2	1.02221
11272.4	1.06756	11272.4	1.06967	11272.4	1.0287
11273.6	1.05265	11273.6	1.0618	11273.6	1.03337
11274.8	1.03724	11274.8	1.05289	11274.8	1.03573
11276	1.022	11276	1.04295	11276	1.036
11277.2	1.00719	11277.2	1.03289	11277.2	1.03448
11278.4	0.9934	11278.4	1.02315	11278.4	1.03177
11279.7	0.98154	11279.7	1.01282	11279.7	1.02828
11280.9	0.97094	11280.9	1.00387	11280.9	1.02479
11282.2	0.9626	11282.2	0.99512	11282.2	1.02118
11283.5	0.95631	11283.5	0.98788	11283.5	1.01764
11284.8	0.95166	11284.8	0.98215	11284.8	1.01474
11286.1	0.94899	11286.1	0.97561	11286.1	1.01261
11287.4	0.94701	11287.4	0.97002	11287.4	1.0112
11288.8	0.94727	11288.8	0.96589	11288.8	1.01016
11290.1	0.94749	11290.1	0.96096	11290.1	1.00855
11291.5	0.949	11291.5	0.95716	11291.5	1.00587
11292.8	0.9504	11292.8	0.95347	11292.8	1.00234
11294.2	0.95236	11294.2	0.95099	11294.2	0.99741
11295.6	0.95321	11295.6	0.94961	11295.6	0.99171
11297	0.95467	11297	0.94794	11297	0.98575
11298.5	0.95554	11298.5	0.94721	11298.5	0.97945
11299.9	0.95678	11299.9	0.94749	11299.9	0.97402
11301.3	0.95767	11301.3	0.9486	11301.3	0.96914
11302.8	0.95792	11302.8	0.95066	11302.8	0.96484
11304.3	0.95827	11304.3	0.9527	11304.3	0.96113
11305.7	0.95877	11305.7	0.95525	11305.7	0.95848
11307.2	0.95898	11307.2	0.95822	11307.2	0.95751
11308.7	0.95974	11308.7	0.96079	11308.7	0.95894
11310.3	0.96041	11310.3	0.96412	11310.3	0.96295
11311.8	0.96159	11311.8	0.96671	11311.8	0.96921
11313.3	0.96448	11313.3	0.9699	11313.3	0.9765
11314.9	0.96918	11314.9	0.97232	11314.9	0.98381
11316.5	0.97215	11316.5	0.97489	11316.5	0.99062
11318	0.97307	11318	0.97793	11318	0.99611
11319.6	0.97649	11319.6	0.98088	11319.6	1.0004
11321.2	0.98077	11321.2	0.98413	11321.2	1.00341
11322.8	0.98485	11322.8	0.98723	11322.8	1.00551
11324.5	0.98958	11324.5	0.99001	11324.5	1.00741
11326.1	0.99563	11326.1	0.99286	11326.1	1.00882
11327.8	1.00013	11327.8	0.9955	11327.8	1.00931
11329.4	1.00574	11329.4	0.99834	11329.4	1.00943
11331.1	1.01055	11331.1	1.00115	11331.1	1.00866
11332.8	1.01422	11332.8	1.00357	11332.8	1.00778
11334.5	1.01796	11334.5	1.00693	11334.5	1.00768
11336.2	1.02388	11336.2	1.0099	11336.2	1.00866
11337.9	1.02495	11337.9	1.01256	11337.9	1.01003
11339.7	1.02369	11339.7	1.01534	11339.7	1.01231
11341.4	1.02224	11341.4	1.01729	11341.4	1.01629
11343.2	1.02107	11343.2	1.01859	11343.2	1.02143
11344.9	1.01929	11344.9	1.01946	11344.9	1.02595
11346.7	1.0167	11346.7	1.02031	11346.7	1.02928
11348.5	1.01368	11348.5	1.01959	11348.5	1.03087
11350.3	1.01023	11350.3	1.01831	11350.3	1.02995
11352.2	1.00796	11352.2	1.01654	11352.2	1.02724
11354	1.00518	11354	1.01395	11354	1.02273
11355.8	1.00634	11355.8	1.01073	11355.8	1.01835
11357.7	1.01433	11357.7	1.00785	11357.7	1.01379
11359.6	1.0017	11359.6	1.00359	11359.6	0.99995
11361.5	0.99326	11361.5	1.00122	11361.5	0.98435
11363.4	0.99101	11363.4	0.99783	11363.4	0.97581
11365.3	0.98972	11365.3	0.99516	11365.3	0.97042
11367.2	0.98775	11367.2	0.99271	11367.2	0.96801
11369.1	0.98653	11369.1	0.99057	11369.1	0.96815
11371.1	0.98394	11371.1	0.98886	11371.1	0.9701
11373	0.98229	11373	0.98769	11373	0.9736
11375	0.98074	11375	0.98702	11375	0.97834
11377	0.98001	11377	0.98605	11377	0.98392
11379	0.98131	11379	0.98437	11379	0.98955
11381	0.97828	11381	0.9829	11381	0.99387
11383	0.97615	11383	0.98134	11383	0.99699
11385	0.97631	11385	0.97954	11385	0.99993
11387.1	0.97748	11387.1	0.97814	11387.1	1.00324
11389.1	0.9783	11389.1	0.97758	11389.1	1.00636
11391.2	0.97958	11391.2	0.97795	11391.2	1.00912
11393.3	0.98062	11393.3	0.97852	11393.3	1.01104
11395.4	0.98171	11395.4	0.97978	11395.4	1.01222
11397.5	0.98358	11397.5	0.98078	11397.5	1.01267
11399.6	0.98837	11399.6	0.98255	11399.6	1.01211
11401.7	0.99113	11401.7	0.98595	11401.7	1.01131
11403.8	0.99051	11403.8	0.98948	11403.8	1.01125
11406	0.99224	11406	0.99192	11406	1.01226
11408.2	0.99497	11408.2	0.99483	11408.2	1.01499
11410.3	0.99786	11410.3	0.99801	11410.3	1.0196
11412.5	1.00046	11412.5	1.00004	11412.5	1.02497
11414.7	1.00368	11414.7	1.00211	11414.7	1.0295
11416.9	1.00565	11416.9	1.00334	11416.9	1.03155
11419.2	1.0077	11419.2	1.00458	11419.2	1.03012
11421.4	1.00862	11421.4	1.00495	11421.4	1.02498
11423.6	1.01004	11423.6	1.00457	11423.6	1.01741
11425.9	1.00923	11425.9	1.0035	11425.9	1.00907
11428.2	1.00901	11428.2	1.00293	11428.2	1.00145
11430.5	1.00811	11430.5	1.00144	11430.5	0.99546
11432.8	1.00735	11432.8	1.00092	11432.8	0.99108
11435.1	1.0048	11435.1	1.00065	11435.1	0.98795
11437.4	1.00394	11437.4	1.00125	11437.4	0.98589
11439.7	1.00274	11439.7	1.00186	11439.7	0.98452
11442.1	1.00211	11442.1	1.00218	11442.1	0.98374
11444.4	1.00081	11444.4	1.00273	11444.4	0.98366
11446.8	0.99981	11446.8	1.00319	11446.8	0.98384
11449.2	0.99896	11449.2	1.00328	11449.2	0.98398
11451.6	0.9989	11451.6	1.0027	11451.6	0.98404
11454	0.99799	11454	1.00178	11454	0.98377
11456.4	0.99789	11456.4	1.00156	11456.4	0.98408
11458.8	0.99745	11458.8	1.00093	11458.8	0.9857
11461.3	0.99707	11461.3	1.00133	11461.3	0.98866
11463.8	0.99679	11463.8	1.00176	11463.8	0.99307
11466.2	0.99666	11466.2	1.00257	11466.2	0.99883
11468.7	0.99722	11468.7	1.00454	11468.7	1.00532
11471.2	0.99749	11471.2	1.0055	11471.2	1.01198
11473.7	0.99765	11473.7	1.00573	11473.7	1.01811
11476.2	0.998	11476.2	1.00568	11476.2	1.02296
11478.7	0.99813	11478.7	1.00406	11478.7	1.02632
11481.3	0.99857	11481.3	1.00133	11481.3	1.02802
11483.8	0.99848	11483.8	0.99872	11483.8	1.02795
11486.4	0.99751	11486.4	0.99517	11486.4	1.02646
11489	0.99688	11489	0.99218	11489	1.02354
11491.6	0.99548	11491.6	0.98979	11491.6	1.01903
11494.2	0.99433	11494.2	0.98759	11494.2	1.01319
11496.8	0.99264	11496.8	0.98707	11496.8	1.00647
11499.4	0.99133	11499.4	0.98741	11499.4	0.99962
11502.1	0.99053	11502.1	0.98822	11502.1	0.99362
11504.7	0.98999	11504.7	0.98929	11504.7	0.98924
11507.4	0.98988	11507.4	0.99052	11507.4	0.98666
11510.1	0.98998	11510.1	0.99121	11510.1	0.98583
11512.7	0.99041	11512.7	0.99228	11512.7	0.98656
11515.4	0.99199	11515.4	0.99311	11515.4	0.98848
11518.2	0.99332	11518.2	0.99353	11518.2	0.99088
11520.9	0.9944	11520.9	0.99435	11520.9	0.9928
11523.6	0.99577	11523.6	0.99539	11523.6	0.9933
11526.4	0.99722	11526.4	0.99674	11526.4	0.9921
11529.1	0.99845	11529.1	0.99787	11529.1	0.98994
11531.9	0.99954	11531.9	0.99915	11531.9	0.98817
11534.7	1.00099	11534.7	1.00059	11534.7	0.98767
11537.5	1.00211	11537.5	1.00153	11537.5	0.98855
11540.3	1.00316	11540.3	1.00244	11540.3	0.99085
11543.1	1.0036	11543.1	1.00293	11543.1	0.99432
11546	1.00447	11546	1.00342	11546	0.99833
11548.8	1.00557	11548.8	1.0036	11548.8	1.00262
11551.7	1.00577	11551.7	1.00377	11551.7	1.00714
11554.5	1.00571	11554.5	1.00333	11554.5	1.01172
11557.4	1.0066	11557.4	1.00297	11557.4	1.01609
11560.3	1.0067	11560.3	1.0023	11560.3	1.01967
11563.2	1.00604	11563.2	1.00154	11563.2	1.02204
11566.1	1.0049	11566.1	1.00154	11566.1	1.02274
11569.1	1.00351	11569.1	1.00144	11569.1	1.02097
11572	1.00207	11572	1.00027	11572	1.0168
11575	1.00129	11575	0.99993	11575	1.01109
11577.9	0.99976	11577.9	1.0007	11577.9	1.00477
11580.9	0.9992	11580.9	1.00168	11580.9	0.99884
11583.9	0.99843	11583.9	1.00258	11583.9	0.99407
11586.9	0.99836	11586.9	1.00329	11586.9	0.99088
11589.9	0.99823	11589.9	1.00465	11589.9	0.98936
11593	0.99831	11593	1.00533	11593	0.98939
11596	0.99843	11596	1.006	11596	0.99062
11599.1	0.99774	11599.1	1.00564	11599.1	0.9925
11602.1	0.99789	11602.1	1.0045	11602.1	0.99436
11605.2	0.99823	11605.2	1.00353	11605.2	0.99595
11608.3	0.99849	11608.3	1.00211	11608.3	0.99739
11611.4	0.99916	11611.4	1.00032	11611.4	0.99857
11614.5	0.99889	11614.5	0.99891	11614.5	0.9989
11617.6	0.99988	11617.6	0.99792	11617.6	0.99781
11620.8	0.99994	11620.8	0.99759	11620.8	0.99562
11623.9	1.00065	11623.9	0.99755	11623.9	0.99333
11627.1	1.00102	11627.1	0.99786	11627.1	0.99214
11630.3	1.0013	11630.3	0.99796	11630.3	0.99291
11633.5	1.0005	11633.5	0.99752	11633.5	0.9954
11636.7	1.00052	11636.7	0.99784	11636.7	0.99872
11639.9	1.00055	11639.9	0.99785	11639.9	1.00204
11643.1	0.99985	11643.1	0.99779	11643.1	1.00473
11646.3	0.9995	11646.3	0.9976	11646.3	1.0067
11649.6	0.99905	11649.6	0.99747	11649.6	1.00817
11652.9	0.99834	11652.9	0.99754	11652.9	1.00951
11656.1	0.99823	11656.1	0.99805	11656.1	1.0113
11659.4	0.99861	11659.4	0.99827	11659.4	1.01334
11662.7	0.99846	11662.7	0.99862	11662.7	1.01478
11666	0.99837	11666	0.99962	11666	1.01521
11669.3	0.99871	11669.3	1.00085	11669.3	1.01436
11672.7	0.99843	11672.7	1.00165	11672.7	1.01184
11676	0.99935	11676	1.0018	11676	1.00784
11679.4	0.99937	11679.4	1.0023	11679.4	1.00273
11682.8	0.99971	11682.8	1.00214	11682.8	0.99675
11686.1	1.00032	11686.1	1.0018	11686.1	0.99076
11689.5	1.00124	11689.5	1.00164	11689.5	0.98598
11692.9	1.00213	11692.9	1.00157	11692.9	0.98335
11696.4	1.00241	11696.4	1.001	11696.4	0.98272
11699.8	1.00302	11699.8	1.0004	11699.8	0.98346
11703.2	1.00394	11703.2	0.99999	11703.2	0.98514
11706.7	1.00358	11706.7	1.00007	11706.7	0.98719
11710.2	1.00357	11710.2	1.00065	11710.2	0.98925
11713.6	1.00366	11713.6	1.00116	11713.6	0.99137
11717.1	1.00353	11717.1	1.00111	11717.1	0.99344
11720.6	1.00345	11720.6	1.00149	11720.6	0.99529
11724.2	1.00333	11724.2	1.00244	11724.2	0.99708
11727.7	1.00249	11727.7	1.00254	11727.7	0.99897
11731.2	1.00142	11731.2	1.00287	11731.2	1.0009
11734.8	1.00115	11734.8	1.00346	11734.8	1.00276
11738.3	1.0003	11738.3	1.00325	11738.3	1.00423
11741.9	0.99939	11741.9	1.00321	11741.9	1.00541
11745.5	0.99903	11745.5	1.00321	11745.5	1.00653
11749.1	0.99879	11749.1	1.00235	11749.1	1.00753
11752.7	0.99799	11752.7	1.00128	11752.7	1.00872
11756.4	0.99788	11756.4	1.00078	11756.4	1.00981
11760	0.99806	11760	0.99981	11760	1.0099
11763.7	0.99752	11763.7	0.99902	11763.7	1.00871
11767.3	0.99791	11767.3	0.99861	11767.3	1.00691
11771	0.99767	11771	0.99843	11771	1.00476
11774.7	0.99767	11774.7	0.99868	11774.7	1.00247
11778.4	0.99828	11778.4	0.99927	11778.4	1.00042
11782.1	0.99844	11782.1	1.00001	11782.1	0.99871
11785.8	0.99908	11785.8	1.00027	11785.8	0.99746
11789.6	0.99957	11789.6	1.0001	11789.6	0.99644
11793.3	1.00017	11793.3	0.99986	11793.3	0.99521
11797.1	1.00121	11797.1	0.99903	11797.1	0.99357
11800.8	1.0027	11800.8	0.99826	11800.8	0.99191
11804.6	1.00285	11804.6	0.99763	11804.6	0.99023
11808.4	1.00295	11808.4	0.99772	11808.4	0.9888
11812.2	1.00268	11812.2	0.99822	11812.2	0.98804
11816.1	1.00225	11816.1	0.99859	11816.1	0.98813
11819.9	1.00247	11819.9	0.99907	11819.9	0.9888
11823.7	1.00141	11823.7	1.00003	11823.7	0.9897
11827.6	1.00114	11827.6	1.0011	11827.6	0.99062
11831.5	1.00118	11831.5	1.00213	11831.5	0.99134
11835.3	1.00029	11835.3	1.00259	11835.3	0.99236
11839.2	0.9995	11839.2	1.00221	11839.2	0.99423
11843.2	0.99972	11843.2	1.00186	11843.2	0.99656
11847.1	0.99917	11847.1	1.00104	11847.1	0.99903
11851	0.99886	11851	1.00014	11851	1.00133
11854.9	0.99918	11854.9	0.99865	11854.9	1.00342
11858.9	0.99876	11858.9	0.99831	11858.9	1.00521
11862.9	0.99913	11862.9	0.99783	11862.9	1.00677
11866.9	0.99919	11866.9	0.99767	11866.9	1.00787
11870.8	0.9991	11870.8	0.99784	11870.8	1.00828
11874.9	0.9992	11874.9	0.99878	11874.9	1.00832
11878.9	0.99963	11878.9	0.99927	11878.9	1.00813
11882.9	1.00011	11882.9	0.99986	11882.9	1.00729
11886.9	1.00009	11886.9	1.00039	11886.9	1.00538
11891	1.00117	11891	1.00145	11891	1.00287
11895.1	1.00113	11895.1	1.00201	11895.1	1.00037
11899.1	1.0025	11899.1	1.00279	11899.1	0.99866
11903.2	1.00218	11903.2	1.00291	11903.2	0.99752
11907.3	1.00241	11907.3	1.00303	11907.3	0.99712
11911.4	1.00243	11911.4	1.00235	11911.4	0.99713
11915.6	1.00305	11915.6	1.00212	11915.6	0.99758
11919.7	1.00348	11919.7	1.00204	11919.7	0.99789
11923.9	1.00212	11923.9	1.00178	11923.9	0.99746
11928	1.00112	11928	1.0016	11928	0.99661
11932.2	1.00111	11932.2	1.00092	11932.2	0.9951
11936.4	1.00047	11936.4	1.00016	11936.4	0.99279
11940.6	0.99949	11940.6	0.99938	11940.6	0.99025
11944.8	0.99884	11944.8	0.99879	11944.8	0.98859
11949	0.99847	11949	0.99814	11949	0.9881
11953.3	0.99823	11953.3	0.99812	11953.3	0.98849
11957.5	0.99824	11957.5	0.99755	11957.5	0.98968
11961.8	0.99813	11961.8	0.99731	11961.8	0.99193
11966	0.99795	11966	0.99673	11966	0.99473
11970.3	0.99825	11970.3	0.99636	11970.3	0.99773
11974.6	0.99817	11974.6	0.99629	11974.6	1.00104
11978.9	0.99794	11978.9	0.9963	11978.9	1.00449
11983.3	0.9984	11983.3	0.99699	11983.3	1.00765
11987.6	0.99847	11987.6	0.99769	11987.6	1.01022
11991.9	0.9987	11991.9	0.99854	11991.9	1.01199
11996.3	0.99951	11996.3	0.99962	11996.3	1.01301
12000.7	0.99992	12000.7	1.00088	12000.7	1.01335
12005.1	1.0002	12005.1	1.00178	12005.1	1.01282
12009.5	1.0003	12009.5	1.00245	12009.5	1.01117
12013.9	1.0008	12013.9	1.00304	12013.9	1.00867
12018.3	1.00105	12018.3	1.00304	12018.3	1.00582
12022.7	1.00147	12022.7	1.00273	12022.7	1.0031
12027.2	1.00166	12027.2	1.00171	12027.2	1.00096
12031.6	1.00144	12031.6	1.00082	12031.6	0.99942
12036.1	1.00101	12036.1	0.99979	12036.1	0.99847
12040.6	1.00112	12040.6	0.99866	12040.6	0.9982
12045.1	1.00207	12045.1	0.99808	12045.1	0.99892
12049.6	1.00192	12049.6	0.99809	12049.6	0.99941
12054.1	1.00041	12054.1	0.99784	12054.1	0.99961
12058.6	0.99982	12058.6	0.99785	12058.6	0.99972
12063.1	0.99967	12063.1	0.99785	12063.1	0.99966
12067.7	0.99944	12067.7	0.99806	12067.7	0.99962
12072.3	0.99904	12072.3	0.99818	12072.3	0.99962
12076.8	0.99903	12076.8	0.99829	12076.8	0.99953
12081.4	0.99864	12081.4	0.99827	12081.4	0.99945
12086	0.99863	12086	0.99851	12086	0.99952
12090.6	0.99843	12090.6	0.99918	12090.6	0.99974
12095.3	0.99796	12095.3	0.99927	12095.3	1.00025
12099.9	0.9982	12099.9	0.99955	12099.9	1.00118
12104.6	0.9985	12104.6	1.00017	12104.6	1.00233
12109.2	0.99881	12109.2	1.00087	12109.2	1.0036
12113.9	0.99915	12113.9	1.00124	12113.9	1.00506
12118.6	0.99923	12118.6	1.00209	12118.6	1.00665
12123.3	0.99978	12123.3	1.00236	12123.3	1.00859
12128	1.00001	12128	1.00233	12128	1.01041
12132.7	1.00018	12132.7	1.00205	12132.7	1.01172
12137.5	1.00049	12137.5	1.00171	12137.5	1.01251
12142.2	1.00049	12142.2	1.00143	12142.2	1.01295
12147	1.00024	12147	1.00103	12147	1.01331
12151.8	1.00047	12151.8	1.00034	12151.8	1.01357
12156.5	1.0005	12156.5	0.99974	12156.5	1.0136
12161.3	1.00041	12161.3	0.99915	12161.3	1.01347
12166.1	1.00035	12166.1	0.99868	12166.1	1.01306
12171	0.99982	12171	0.998	12171	1.01237
12175.8	0.99943	12175.8	0.99738	12175.8	1.01196
12180.6	0.99903	12180.6	0.99654	12180.6	1.0133
--	--	--	--	--	--
--	--	--	--	--	--
--	--	--	--	--	--
--	--	--	--	--	--

## Sheet: fig. 3b
Energy	Amplitude	Energy	Amplitude	Energy	Amplitude
eV	arb.	eV	arb.	eV	arb.
new	Feff-2H-IrO2		1T-IrO2	new	Feff-1T-IrO2
11214	0.34329	11024.3	0.00221	11214	0.40178
11214.8	0.41748	11029.3	0.00187	11214.8	0.49188
11215.6	0.5098	11034.3	0.00157	11215.6	0.60406
11216.2	0.6209	11039.3	0.00127	11216.2	0.73964
11216.8	0.74755	11044.3	0.00128	11216.8	0.89603
11217.3	0.88134	11049.3	0.0014	11217.3	1.06496
11217.7	1.00983	11054.3	0.000660884	11217.7	1.2329
11218	1.12072	11059.3	9.31141e-05	11218	1.38449
11218.3	1.20622	11064.3	-0.000189405	11218.3	1.50743
11218.5	1.25003	11069.3	-0.000456639	11218.5	1.57352
11218.7	1.30352	11074.3	-0.000668199	11218.7	1.6648
11218.9	1.36101	11079.3	-0.00081162	11218.9	1.74727
11219.1	1.41537	11084.3	-0.00103	11219.1	1.82291
11219.3	1.46317	11089.3	-0.0012	11219.3	1.88925
11219.5	1.50274	11094.3	-0.00129	11219.5	1.94398
11219.7	1.53302	11099.3	-0.00136	11219.7	1.98526
11219.8	1.5488	11104.3	-0.00123	11219.8	2.00689
11220	1.5617	11109.3	-0.00132	11220	2.02245
11220.3	1.56161	11114.3	-0.00128	11220.3	2.01884
11220.5	1.54607	11119.3	-0.00112	11220.5	1.99267
11220.8	1.51374	11124.3	-0.000863148	11220.8	1.94261
11221.1	1.46506	11129.3	-0.000598381	11221.1	1.86986
11221.4	1.40257	11134.3	-0.000118146	11221.4	1.7782
11221.7	1.3307	11139.3	0.00044168	11221.7	1.67317
11222.1	1.25487	11144.3	0.00114	11222.1	1.5612
11222.5	1.1805	11149.3	0.00219	11222.5	1.44839
11222.9	1.11196	11154.3	0.00347	11222.9	1.33984
11223.3	1.0521	11159.3	0.00515	11223.3	1.23926
11223.7	1.00227	11164.3	0.00734	11223.7	1.1489
11224.1	0.96243	11169.3	0.01026	11224.1	1.06984
11224.6	0.93142	11174.3	0.0141	11224.6	1.0022
11225.1	0.90738	11179.3	0.01947	11225.1	0.94542
11225.6	0.88793	11185	0.0281	11225.6	0.89841
11226.1	0.87068	11186	0.02982	11226.1	0.85977
11226.7	0.8536	11187	0.03199	11226.7	0.82786
11227.2	0.83535	11188	0.03431	11227.2	0.80095
11227.8	0.81543	11189	0.03699	11227.8	0.77757
11228.4	0.79422	11190	0.0397	11228.4	0.75671
11229	0.7727	11191	0.04277	11229	0.73794
11229.7	0.75213	11192	0.04592	11229.7	0.72133
11230.3	0.73376	11192.2	0.04653	11230.3	0.70717
11231	0.71839	11192.4	0.04696	11231	0.69559
11231.7	0.70621	11192.6	0.04781	11231.7	0.68663
11232.4	0.69674	11192.8	0.04902	11232.4	0.6802
11233.1	0.68889	11193	0.04996	11233.1	0.67631
11233.9	0.68141	11193.2	0.05019	11233.9	0.67501
11234.7	0.67327	11193.4	0.05107	11234.7	0.67649
11235.5	0.66426	11193.6	0.05216	11235.5	0.68092
11236.3	0.65521	11193.8	0.05273	11236.3	0.68852
11237.1	0.64772	11194	0.0539	11237.1	0.69943
11237.9	0.64356	11194.2	0.05452	11237.9	0.71368
11238.8	0.64397	11194.4	0.05514	11238.8	0.7311
11239.7	0.64941	11194.6	0.05598	11239.7	0.75122
11240.6	0.65948	11194.8	0.05663	11240.6	0.7731
11241.5	0.67302	11195	0.05799	11241.5	0.79571
11242.5	0.68912	11195.2	0.05943	11242.5	0.81734
11243.4	0.70668	11195.4	0.06041	11243.4	0.83558
11244.4	0.72512	11195.6	0.06099	11244.4	0.84971
11245.4	0.74225	11195.8	0.06219	11245.4	0.8593
11246.4	0.75829	11196	0.06315	11246.4	0.86638
11247.5	0.77146	11196.2	0.0641	11247.5	0.87373
11248.5	0.78487	11196.4	0.06554	11248.5	0.8823
11249.6	0.80218	11196.6	0.06683	11249.6	0.8924
11250.7	0.82644	11196.8	0.06769	11250.7	0.90421
11251.8	0.85589	11197	0.06898	11251.8	0.91751
11252.9	0.88973	11197.2	0.07029	11252.9	0.93224
11254.1	0.92731	11197.4	0.07184	11254.1	0.94841
11255.3	0.96777	11197.6	0.07293	11255.3	0.96592
11256.5	1.00995	11197.8	0.07386	11256.5	0.98461
11257.7	1.05216	11198	0.07546	11257.7	1.00395
11258.9	1.08985	11198.2	0.0769	11258.9	1.02332
11260.1	1.11873	11198.4	0.07835	11260.1	1.04187
11261.4	1.1364	11198.6	0.07944	11261.4	1.05837
11262.7	1.14149	11198.8	0.08129	11262.7	1.07154
11264	1.13511	11199	0.08281	11264	1.08009
11265.3	1.11934	11199.2	0.08424	11265.3	1.08308
11266.7	1.09728	11199.4	0.08614	11266.7	1.08024
11268	1.07294	11199.6	0.08752	11268	1.07207
11269.4	1.04684	11199.8	0.08942	11269.4	1.05962
11270.8	1.0209	11200	0.09088	11270.8	1.04418
11272.2	0.99669	11200.2	0.09273	11272.2	1.02719
11273.7	0.97505	11200.4	0.09476	11273.7	1.00983
11275.1	0.95648	11200.6	0.09643	11275.1	0.99307
11276.6	0.94134	11200.8	0.09839	11276.6	0.97776
11278.1	0.9297	11201	0.10046	11278.1	0.96451
11279.6	0.92151	11201.2	0.10228	11279.6	0.95364
11281.1	0.91689	11201.4	0.10455	11281.1	0.9452
11282.7	0.91411	11201.6	0.10672	11282.7	0.939
11284.3	0.91262	11201.8	0.10915	11284.3	0.9347
11285.9	0.91189	11202	0.11108	11285.9	0.93186
11287.5	0.91148	11202.2	0.11361	11287.5	0.93008
11289.1	0.91096	11202.4	0.1161	11289.1	0.92907
11290.7	0.90996	11202.6	0.11862	11290.7	0.92859
11292.4	0.90801	11202.8	0.12104	11292.4	0.92838
11294.1	0.90463	11203	0.12375	11294.1	0.92818
11295.8	0.89996	11203.2	0.12652	11295.8	0.92765
11297.5	0.89361	11203.4	0.12944	11297.5	0.92652
11299.3	0.88522	11203.6	0.1328	11299.3	0.92453
11301	0.87528	11203.8	0.1359	11301	0.9215
11302.8	0.86456	11204	0.13904	11302.8	0.91742
		11204.2	0.14213
		11204.4	0.14586
		11204.6	0.14962
		11204.8	0.1527
		11205	0.15697
		11205.2	0.16115
		11205.4	0.16505
		11205.6	0.16895
		11205.8	0.17335
		11206	0.17833
		11206.2	0.18266
		11206.4	0.1879
		11206.6	0.19346
		11206.8	0.19875
		11207	0.20447
		11207.2	0.21043
		11207.4	0.21642
		11207.6	0.22312
		11207.8	0.22993
		11208	0.23678
		11208.2	0.24401
		11208.4	0.25137
		11208.6	0.25918
		11208.8	0.2677
		11209	0.27665
		11209.2	0.28612
		11209.4	0.29531
		11209.6	0.30533
		11209.8	0.31584
		11210	0.32698
		11210.2	0.33841
		11210.4	0.35086
		11210.6	0.3637
		11210.8	0.37743
		11211	0.39213
		11211.2	0.40771
		11211.4	0.42433
		11211.6	0.44222
		11211.8	0.4603
		11212	0.48016
		11212.2	0.50145
		11212.4	0.52319
		11212.6	0.54628
		11212.8	0.57218
		11213	0.5989
		11213.2	0.62634
		11213.4	0.65764
		11213.6	0.68895
		11213.8	0.72263
		11214	0.75849
		11214.2	0.79568
		11214.4	0.83595
		11214.6	0.879
		11214.8	0.92212
		11215	0.96806
		11215.2	1.01558
		11215.4	1.06479
		11215.6	1.1154
		11215.8	1.16762
		11216	1.22013
		11216.2	1.27217
		11216.4	1.32436
		11216.6	1.37715
		11216.8	1.42902
		11217	1.48043
		11217.2	1.5294
		11217.4	1.57779
		11217.6	1.62487
		11217.8	1.66916
		11218	1.71114
		11218.2	1.7514
		11218.4	1.78876
		11218.6	1.82403
		11218.8	1.85518
		11219	1.88391
		11219.2	1.90865
		11219.4	1.92862
		11219.6	1.94496
		11219.8	1.95575
		11220	1.961
		11220.2	1.96136
		11220.4	1.95579
		11220.6	1.94557
		11220.8	1.9293
		11221	1.90768
		11221.2	1.8826
		11221.4	1.85398
		11221.6	1.82126
		11221.8	1.78511
		11222	1.74664
		11222.2	1.70527
		11222.4	1.66278
		11222.6	1.61932
		11222.8	1.57443
		11223	1.53098
		11223.2	1.48776
		11223.4	1.44439
		11223.6	1.4017
		11223.8	1.36135
		11224	1.32237
		11224.2	1.28553
		11224.4	1.24953
		11224.6	1.2154
		11224.8	1.18447
		11225	1.15454
		11225.2	1.12739
		11225.4	1.10123
		11225.6	1.07856
		11225.8	1.05601
		11226	1.03569
		11226.2	1.01701
		11226.4	1.00028
		11226.6	0.98498
		11226.8	0.97054
		11227	0.95819
		11227.2	0.94647
		11227.4	0.93578
		11227.6	0.92558
		11227.8	0.91796
		11228	0.91082
		11228.2	0.90339
		11228.4	0.8975
		11228.6	0.89252
		11228.8	0.88687
		11229	0.88218
		11229.2	0.87853
		11229.4	0.87558
		11229.6	0.87199
		11229.8	0.86834
		11230	0.86546
		11230.2	0.86383
		11230.4	0.86137
		11230.6	0.85872
		11230.8	0.8575
		11231	0.85561
		11231.2	0.85387
		11231.4	0.85149
		11231.6	0.8504
		11231.8	0.84868
		11232	0.84825
		11232.2	0.84665
		11232.4	0.84557
		11232.6	0.84507
		11232.8	0.84402
		11233	0.84343
		11233.2	0.84282
		11233.4	0.84186
		11233.6	0.84116
		11233.8	0.84066
		11234	0.84069
		11234.2	0.83996
		11234.4	0.84077
		11234.6	0.83951
		11234.8	0.83958
		11235	0.83973
		11235.2	0.84059
		11235.4	0.84058
		11235.6	0.84047
		11235.8	0.84089
		11236	0.84161
		11236.2	0.84286
		11236.4	0.84379
		11236.6	0.84468
		11236.8	0.84741
		11237	0.84942
		11237.2	0.85119
		11237.4	0.85265
		11237.6	0.85454
		11237.8	0.85637
		11238	0.85916
		11238.2	0.86233
		11238.4	0.86593
		11238.6	0.86814
		11238.8	0.87161
		11239	0.87468
		11239.2	0.87895
		11239.4	0.88207
		11239.6	0.88575
		11239.8	0.88984
		11240	0.89227
		11240.2	0.89588
		11240.4	0.89889
		11240.6	0.90301
		11240.8	0.90605
		11241	0.90839
		11241.2	0.91125
		11241.4	0.91394
		11241.6	0.91701
		11241.8	0.91867
		11242	0.9222
		11242.2	0.92262
		11242.4	0.92403
		11242.6	0.92558
		11242.8	0.92724
		11243	0.92842
		11243.2	0.92961
		11243.4	0.9301
		11243.6	0.93122
		11243.8	0.93109
		11244	0.93215
		11244.2	0.93174
		11244.4	0.9315
		11244.6	0.93129
		11244.8	0.93235
		11245	0.93105
		11245.2	0.93034
		11245.4	0.92949
		11245.6	0.92936
		11245.8	0.93008
		11246	0.92998
		11246.2	0.92915
		11246.4	0.92721
		11246.6	0.92777
		11246.8	0.92722
		11247	0.92599
		11247.2	0.92691
		11247.4	0.92593
		11247.6	0.92686
		11247.8	0.92742
		11248	0.92727
		11248.7	0.92733
		11249.4	0.92916
		11250.1	0.93222
		11250.8	0.93622
		11251.5	0.94034
		11252.2	0.946
		11252.9	0.95197
		11253.6	0.95846
		11254.3	0.9649
		11256	0.98322
		11257	0.99494
		11258	1.00893
		11259	1.02343
		11260.1	1.03884
		11261.1	1.05466
		11262.2	1.06999
		11263.3	1.08409
		11264.4	1.09556
		11265.5	1.10403
		11266.6	1.10755
		11267.7	1.10675
		11268.9	1.10195
		11270	1.09333
		11271.2	1.0813
		11272.4	1.06756
		11273.6	1.05265
		11274.8	1.03724
		11276	1.022
		11277.2	1.00719
		11278.4	0.9934
		11279.7	0.98154
		11280.9	0.97094
		11282.2	0.9626
		11283.5	0.95631
		11284.8	0.95166
		11286.1	0.94899
		11287.4	0.94701
		11288.8	0.94727
		11290.1	0.94749
		11291.5	0.949
		11292.8	0.9504
		11294.2	0.95236
		11295.6	0.95321
		11297	0.95467
		11298.5	0.95554
		11299.9	0.95678
		11301.3	0.95767
		11302.8	0.95792
		11304.3	0.95827
		11305.7	0.95877
		11307.2	0.95898
		11308.7	0.95974
		11310.3	0.96041
		11311.8	0.96159
		11313.3	0.96448
		11314.9	0.96918
		11316.5	0.97215
		11318	0.97307
		11319.6	0.97649
		11321.2	0.98077
		11322.8	0.98485
		11324.5	0.98958
		11326.1	0.99563
		11327.8	1.00013
		11329.4	1.00574
		11331.1	1.01055
		11332.8	1.01422
		11334.5	1.01796
		11336.2	1.02388
		11337.9	1.02495
		11339.7	1.02369
		11341.4	1.02224
		11343.2	1.02107
		11344.9	1.01929
		11346.7	1.0167
		11348.5	1.01368
		11350.3	1.01023
		11352.2	1.00796
		11354	1.00518
		11355.8	1.00634
		11357.7	1.01433
		11359.6	1.0017
		11361.5	0.99326
		11363.4	0.99101
		11365.3	0.98972
		11367.2	0.98775
		11369.1	0.98653
		11371.1	0.98394
		11373	0.98229
		11375	0.98074
		11377	0.98001
		11379	0.98131
		11381	0.97828
		11383	0.97615
		11385	0.97631
		11387.1	0.97748
		11389.1	0.9783
		11391.2	0.97958
		11393.3	0.98062
		11395.4	0.98171
		11397.5	0.98358
		11399.6	0.98837
		11401.7	0.99113
		11403.8	0.99051
		11406	0.99224
		11408.2	0.99497
		11410.3	0.99786
		11412.5	1.00046
		11414.7	1.00368
		11416.9	1.00565
		11419.2	1.0077
		11421.4	1.00862
		11423.6	1.01004
		11425.9	1.00923
		11428.2	1.00901
		11430.5	1.00811
		11432.8	1.00735
		11435.1	1.0048
		11437.4	1.00394
		11439.7	1.00274
		11442.1	1.00211
		11444.4	1.00081
		11446.8	0.99981
		11449.2	0.99896
		11451.6	0.9989
		11454	0.99799
		11456.4	0.99789
		11458.8	0.99745
		11461.3	0.99707
		11463.8	0.99679
		11466.2	0.99666
		11468.7	0.99722
		11471.2	0.99749
		11473.7	0.99765
		11476.2	0.998
		11478.7	0.99813
		11481.3	0.99857
		11483.8	0.99848
		11486.4	0.99751
		11489	0.99688
		11491.6	0.99548
		11494.2	0.99433
		11496.8	0.99264
		11499.4	0.99133
		11502.1	0.99053
		11504.7	0.98999
		11507.4	0.98988
		11510.1	0.98998
		11512.7	0.99041
		11515.4	0.99199
		11518.2	0.99332
		11520.9	0.9944
		11523.6	0.99577
		11526.4	0.99722
		11529.1	0.99845
		11531.9	0.99954
		11534.7	1.00099
		11537.5	1.00211
		11540.3	1.00316
		11543.1	1.0036
		11546	1.00447
		11548.8	1.00557
		11551.7	1.00577
		11554.5	1.00571
		11557.4	1.0066
		11560.3	1.0067
		11563.2	1.00604
		11566.1	1.0049
		11569.1	1.00351
		11572	1.00207
		11575	1.00129
		11577.9	0.99976
		11580.9	0.9992
		11583.9	0.99843
		11586.9	0.99836
		11589.9	0.99823
		11593	0.99831
		11596	0.99843
		11599.1	0.99774
		11602.1	0.99789
		11605.2	0.99823
		11608.3	0.99849
		11611.4	0.99916
		11614.5	0.99889
		11617.6	0.99988
		11620.8	0.99994
		11623.9	1.00065
		11627.1	1.00102
		11630.3	1.0013
		11633.5	1.0005
		11636.7	1.00052
		11639.9	1.00055
		11643.1	0.99985
		11646.3	0.9995
		11649.6	0.99905
		11652.9	0.99834
		11656.1	0.99823
		11659.4	0.99861
		11662.7	0.99846
		11666	0.99837
		11669.3	0.99871
		11672.7	0.99843
		11676	0.99935
		11679.4	0.99937
		11682.8	0.99971
		11686.1	1.00032
		11689.5	1.00124
		11692.9	1.00213
		11696.4	1.00241
		11699.8	1.00302
		11703.2	1.00394
		11706.7	1.00358
		11710.2	1.00357
		11713.6	1.00366
		11717.1	1.00353
		11720.6	1.00345
		11724.2	1.00333
		11727.7	1.00249
		11731.2	1.00142
		11734.8	1.00115
		11738.3	1.0003
		11741.9	0.99939
		11745.5	0.99903
		11749.1	0.99879
		11752.7	0.99799
		11756.4	0.99788
		11760	0.99806
		11763.7	0.99752
		11767.3	0.99791
		11771	0.99767
		11774.7	0.99767
		11778.4	0.99828
		11782.1	0.99844
		11785.8	0.99908
		11789.6	0.99957
		11793.3	1.00017
		11797.1	1.00121
		11800.8	1.0027
		11804.6	1.00285
		11808.4	1.00295
		11812.2	1.00268
		11816.1	1.00225
		11819.9	1.00247
		11823.7	1.00141
		11827.6	1.00114
		11831.5	1.00118
		11835.3	1.00029
		11839.2	0.9995
		11843.2	0.99972
		11847.1	0.99917
		11851	0.99886
		11854.9	0.99918
		11858.9	0.99876
		11862.9	0.99913
		11866.9	0.99919
		11870.8	0.9991
		11874.9	0.9992
		11878.9	0.99963
		11882.9	1.00011
		11886.9	1.00009
		11891	1.00117
		11895.1	1.00113
		11899.1	1.0025
		11903.2	1.00218
		11907.3	1.00241
		11911.4	1.00243
		11915.6	1.00305
		11919.7	1.00348
		11923.9	1.00212
		11928	1.00112
		11932.2	1.00111
		11936.4	1.00047
		11940.6	0.99949
		11944.8	0.99884
		11949	0.99847
		11953.3	0.99823
		11957.5	0.99824
		11961.8	0.99813
		11966	0.99795
		11970.3	0.99825
		11974.6	0.99817
		11978.9	0.99794
		11983.3	0.9984
		11987.6	0.99847
		11991.9	0.9987
		11996.3	0.99951
		12000.7	0.99992
		12005.1	1.0002
		12009.5	1.0003
		12013.9	1.0008
		12018.3	1.00105
		12022.7	1.00147
		12027.2	1.00166
		12031.6	1.00144
		12036.1	1.00101
		12040.6	1.00112
		12045.1	1.00207
		12049.6	1.00192
		12054.1	1.00041
		12058.6	0.99982
		12063.1	0.99967
		12067.7	0.99944
		12072.3	0.99904
		12076.8	0.99903
		12081.4	0.99864
		12086	0.99863
		12090.6	0.99843
		12095.3	0.99796
		12099.9	0.9982
		12104.6	0.9985
		12109.2	0.99881
		12113.9	0.99915
		12118.6	0.99923
		12123.3	0.99978
		12128	1.00001
		12132.7	1.00018
		12137.5	1.00049
		12142.2	1.00049
		12147	1.00024
		12151.8	1.00047
		12156.5	1.0005
		12161.3	1.00041
		12166.1	1.00035
		12171	0.99982
		12175.8	0.99943
		12180.6	0.99903

## Sheet: fig 3c
R	Amplitude	R	Amplitude	R	Amplitude
A	arb.	A	arb.	A	arb.
	1T-IrO2		Rutile-IrO2		Ir foil
0	0.06111	0	0.06608	0	0.07247
0.03068	0.06251	0.03068	0.06502	0.03068	0.0741
0.06136	0.06581	0.06136	0.06206	0.06136	0.07829
0.09204	0.06913	0.09204	0.05785	0.09204	0.08342
0.12272	0.0707	0.12272	0.05359	0.12272	0.08776
0.1534	0.06971	0.1534	0.05096	0.1534	0.08999
0.18408	0.06655	0.18408	0.05155	0.18408	0.08946
0.21476	0.06298	0.21476	0.05574	0.21476	0.08633
0.24544	0.06173	0.24544	0.0623	0.24544	0.08171
0.27612	0.0649	0.27612	0.06927	0.27612	0.07769
0.3068	0.07205	0.3068	0.07482	0.3068	0.07681
0.33748	0.08056	0.33748	0.07761	0.33748	0.08055
0.36816	0.08745	0.36816	0.07703	0.36816	0.08807
0.39884	0.09064	0.39884	0.07338	0.39884	0.09677
0.42951	0.08934	0.42951	0.06827	0.42951	0.10373
0.46019	0.08452	0.46019	0.06496	0.46019	0.10679
0.49087	0.0793	0.49087	0.06732	0.49087	0.10491
0.52155	0.0787	0.52155	0.07672	0.52155	0.09858
0.55223	0.08645	0.55223	0.09059	0.55223	0.09039
0.58291	0.10116	0.58291	0.10486	0.58291	0.08536
0.61359	0.11789	0.61359	0.11592	0.61359	0.0891
0.64427	0.13165	0.64427	0.12123	0.64427	0.10264
0.67495	0.13885	0.67495	0.11958	0.67495	0.12136
0.70563	0.1378	0.70563	0.11172	0.70563	0.13927
0.73631	0.1295	0.73631	0.10167	0.73631	0.15147
0.76699	0.11928	0.76699	0.09811	0.76699	0.15456
0.79767	0.11833	0.79767	0.11081	0.79767	0.14669
0.82835	0.13782	0.82835	0.14035	0.82835	0.12773
0.85903	0.177	0.85903	0.17921	0.85903	0.09997
0.88971	0.22678	0.88971	0.2198	0.88971	0.07073
0.92039	0.27856	0.92039	0.25662	0.92039	0.06025
0.95107	0.32613	0.95107	0.28615	0.95107	0.08386
0.98175	0.36553	0.98175	0.30699	0.98175	0.12072
1.01243	0.39507	1.01243	0.32025	1.01243	0.15431
1.04311	0.41561	1.04311	0.32975	1.04311	0.17687
1.07379	0.43059	1.07379	0.34159	1.07379	0.18387
1.10447	0.44551	1.10447	0.3622	1.10447	0.17308
1.13515	0.46632	1.13515	0.39532	1.13515	0.14472
1.16583	0.49715	1.16583	0.44021	1.16583	0.10295
1.1965	0.53867	1.1965	0.49264	1.1965	0.06439
1.22718	0.58838	1.22718	0.54756	1.22718	0.07854
1.25786	0.64254	1.25786	0.60149	1.25786	0.13588
1.28854	0.69833	1.28854	0.65392	1.28854	0.19671
1.31922	0.75523	1.31922	0.70787	1.31922	0.24616
1.3499	0.81527	1.3499	0.76905	1.3499	0.27552
1.38058	0.88217	1.38058	0.84373	1.38058	0.27869
1.41126	0.95948	1.41126	0.93573	1.41126	0.25219
1.44194	1.04847	1.44194	1.04413	1.44194	0.19579
1.47262	1.14681	1.47262	1.16296	1.47262	0.11492
1.5033	1.24853	1.5033	1.28247	1.5033	0.05624
1.53398	1.34512	1.53398	1.39111	1.53398	0.14644
1.56466	1.42713	1.56466	1.47733	1.56466	0.27152
1.59534	1.48566	1.59534	1.53098	1.59534	0.39228
1.62602	1.51351	1.62602	1.54438	1.62602	0.49349
1.6567	1.5061	1.6567	1.51305	1.6567	0.56236
1.68738	1.46186	1.68738	1.43617	1.68738	0.58823
1.71806	1.38241	1.71806	1.31666	1.71806	0.56355
1.74874	1.27236	1.74874	1.16105	1.74874	0.48507
1.77942	1.13879	1.77942	0.97914	1.77942	0.35619
1.8101	0.99048	1.8101	0.78361	1.8101	0.19952
1.84078	0.83708	1.84078	0.58991	1.84078	0.17302
1.87146	0.688	1.87146	0.41778	1.87146	0.38054
1.90214	0.55149	1.90214	0.29559	1.90214	0.63741
1.93282	0.43371	1.93282	0.25467	1.93282	0.8933
1.9635	0.33825	1.9635	0.27968	1.9635	1.12359
1.99418	0.26618	1.99418	0.31678	1.99418	1.30785
2.02485	0.21699	2.02485	0.33538	2.02485	1.42875
2.05553	0.18949	2.05553	0.32737	2.05553	1.47302
2.08621	0.181	2.08621	0.29525	2.08621	1.43248
2.11689	0.18517	2.11689	0.2476	2.11689	1.30515
2.14757	0.19277	2.14757	0.19795	2.14757	1.0965
2.17825	0.1946	2.17825	0.16399	2.17825	0.82275
2.20893	0.18345	2.20893	0.15814	2.20893	0.52778
2.23961	0.15487	2.23961	0.1712	2.23961	0.38356
2.27029	0.10781	2.27029	0.18301	2.27029	0.61476
2.30097	0.04878	2.30097	0.18022	2.30097	0.99932
2.33165	0.05739	2.33165	0.15759	2.33165	1.40077
2.36233	0.14044	2.36233	0.11541	2.36233	1.77696
2.39301	0.22907	2.39301	0.05878	2.39301	2.10611
2.42369	0.31032	2.42369	0.02893	2.42369	2.37524
2.45437	0.37516	2.45437	0.09179	2.45437	2.57822
2.48505	0.41638	2.48505	0.15817	2.48505	2.71514
2.51573	0.42942	2.51573	0.21343	2.51573	2.7914
2.54641	0.41369	2.54641	0.25131	2.54641	2.81642
2.57709	0.3746	2.57709	0.26847	2.57709	2.80166
2.60777	0.32747	2.60777	0.2651	2.60777	2.75828
2.63845	0.30228	2.63845	0.24628	2.63845	2.69488
2.66913	0.33158	2.66913	0.22413	2.66913	2.6159
2.69981	0.41393	2.69981	0.21836	2.69981	2.52128
2.73049	0.52045	2.73049	0.24492	2.73049	2.40746
2.76117	0.62491	2.76117	0.29929	2.76117	2.26937
2.79184	0.70938	2.79184	0.36457	2.79184	2.10262
2.82252	0.7619	2.82252	0.42572	2.82252	1.9054
2.8532	0.77528	2.8532	0.47232	2.8532	1.67945
2.88388	0.74688	2.88388	0.49784	2.88388	1.43036
2.91456	0.67879	2.91456	0.49904	2.91456	1.16716
2.94524	0.57842	2.94524	0.47561	2.94524	0.90153
2.97592	0.46039	2.97592	0.42993	2.97592	0.64714
3.0066	0.35255	3.0066	0.36669	3.0066	0.42008
3.03728	0.30447	3.03728	0.29246	3.03728	0.24516
3.06796	0.34972	3.06796	0.21532	3.06796	0.17553
3.09864	0.44853	3.09864	0.14507	3.09864	0.21734
3.12932	0.55172	3.12932	0.09529	3.12932	0.27411
3.16	0.63373	3.16	0.08133	3.16	0.30528
3.19068	0.68248	3.19068	0.09365	3.19068	0.30675
3.22136	0.69313	3.22136	0.10981	3.22136	0.2854
3.25204	0.66582	3.25204	0.12631	3.25204	0.25372
3.28272	0.60478	3.28272	0.15182	3.28272	0.22786
3.3134	0.51776	3.3134	0.19438	3.3134	0.22188
3.34408	0.41594	3.34408	0.25346	3.34408	0.23715
3.37476	0.31491	3.37476	0.32243	3.37476	0.26238
3.40544	0.23776	3.40544	0.39305	3.40544	0.28532
3.43612	0.21207	3.43612	0.45761	3.43612	0.29914
3.4668	0.23677	3.4668	0.50962	3.4668	0.30246
3.49748	0.27736	3.49748	0.54422	3.49748	0.29824
3.52816	0.30809	3.52816	0.55849	3.52816	0.29248
3.55884	0.31833	3.55884	0.55157	3.55884	0.29217
3.58952	0.30546	3.58952	0.52464	3.58952	0.30236
3.62019	0.27119	3.62019	0.48077	3.62019	0.32368
3.65087	0.21987	3.65087	0.42452	3.65087	0.35296
3.68155	0.15747	3.68155	0.36155	3.68155	0.38574
3.71223	0.0911	3.71223	0.29798	3.71223	0.41833
3.74291	0.03271	3.74291	0.23971	3.74291	0.44843
3.77359	0.04486	3.77359	0.19128	3.77359	0.47479
3.80427	0.08795	3.80427	0.15442	3.80427	0.49652
3.83495	0.11896	3.83495	0.12687	3.83495	0.51251
3.86563	0.13424	3.86563	0.10352	3.86563	0.52114
3.89631	0.13374	3.89631	0.07988	3.89631	0.52028
3.92699	0.11929	3.92699	0.05583	3.92699	0.50764
3.95767	0.09425	3.95767	0.04219	3.95767	0.48116
3.98835	0.06381	3.98835	0.05663	3.98835	0.43945
4.01903	0.03875	4.01903	0.08661	4.01903	0.38204
4.04971	0.0423	4.04971	0.11709	4.04971	0.30955
4.08039	0.06634	4.08039	0.14152	4.08039	0.22395
4.11107	0.08953	4.11107	0.15626	4.11107	0.12999
4.14175	0.1055	4.14175	0.15921	4.14175	0.05748
4.17243	0.11234	4.17243	0.14963	4.17243	0.12179
4.20311	0.10989	4.20311	0.12809	4.20311	0.23318
4.23379	0.09915	4.23379	0.09635	4.23379	0.34897
4.26447	0.08193	4.26447	0.05746	4.26447	0.46231
4.29515	0.06063	4.29515	0.01985	4.29515	0.56905
4.32583	0.03808	4.32583	0.03922	4.32583	0.66553
4.35651	0.01853	4.35651	0.08047	4.35651	0.74824
4.38719	0.01532	4.38719	0.11764	4.38719	0.81389
4.41786	0.02684	4.41786	0.14699	4.41786	0.85953
4.44854	0.03661	4.44854	0.1665	4.44854	0.88284
4.47922	0.04204	4.47922	0.17515	4.47922	0.88231
4.5099	0.04371	4.5099	0.17284	4.5099	0.85759
4.54058	0.04353	4.54058	0.16028	4.54058	0.80967
4.57126	0.04418	4.57126	0.13892	4.57126	0.74114
4.60194	0.04776	4.60194	0.11072	4.60194	0.65641
4.63262	0.05424	4.63262	0.07801	4.63262	0.56209
4.6633	0.06175	4.6633	0.04353	4.6633	0.4678
4.69398	0.06812	4.69398	0.01392	4.69398	0.38755
4.72466	0.07166	4.72466	0.02927	4.72466	0.33957
4.75534	0.07135	4.75534	0.05712	4.75534	0.33716
4.78602	0.06681	4.78602	0.0807	4.78602	0.37372
4.8167	0.05827	4.8167	0.09839	4.8167	0.42916
4.84738	0.04661	4.84738	0.10962	4.84738	0.48665
4.87806	0.03354	4.87806	0.11434	4.87806	0.53669
4.90874	0.02286	4.90874	0.11294	4.90874	0.57512
4.93942	0.02207	4.93942	0.10616	4.93942	0.60116
4.9701	0.03093	4.9701	0.09503	4.9701	0.61629
5.00078	0.04134	5.00078	0.0809	5.00078	0.6235
5.03146	0.04941	5.03146	0.06546	5.03146	0.62661
5.06214	0.05357	5.06214	0.05102	5.06214	0.62958
5.09282	0.05319	5.09282	0.04107	5.09282	0.6357
5.1235	0.04821	5.1235	0.03972	5.1235	0.64694
5.15418	0.03929	5.15418	0.04718	5.15418	0.66363
5.18486	0.02824	5.18486	0.05991	5.18486	0.68456
5.21553	0.0208	5.21553	0.07563	5.21553	0.70748
5.24621	0.02691	5.24621	0.09399	5.24621	0.72973
5.27689	0.0423	5.27689	0.11534	5.27689	0.74866
5.30757	0.05956	5.30757	0.13999	5.30757	0.76196
5.33825	0.0757	5.33825	0.1677	5.33825	0.76772
5.36893	0.08919	5.36893	0.19765	5.36893	0.76446
5.39961	0.09905	5.39961	0.22848	5.39961	0.7511
5.43029	0.10477	5.43029	0.25848	5.43029	0.72689
5.46097	0.10621	5.46097	0.28578	5.46097	0.69145
5.49165	0.10363	5.49165	0.30852	5.49165	0.64477
5.52233	0.09763	5.52233	0.32506	5.52233	0.58729
5.55301	0.08904	5.55301	0.33413	5.55301	0.51995
5.58369	0.07885	5.58369	0.33492	5.58369	0.44423
5.61437	0.06804	5.61437	0.32722	5.61437	0.36222
5.64505	0.05735	5.64505	0.3114	5.64505	0.27654
5.67573	0.04718	5.67573	0.28847	5.67573	0.1904
5.70641	0.03742	5.70641	0.25995	5.70641	0.10805
5.73709	0.02762	5.73709	0.22783	5.73709	0.04221
5.76777	0.01731	5.76777	0.19436	5.76777	0.06171
5.79845	0.00712	5.79845	0.16189	5.79845	0.11763
5.82913	0.00975	5.82913	0.13254	5.82913	0.16638
5.85981	0.02252	5.85981	0.10786	5.85981	0.20436
5.89049	0.03609	5.89049	0.08832	5.89049	0.23175
5.92117	0.04902	5.92117	0.07304	5.92117	0.25014
5.95185	0.06023	5.95185	0.06023	5.95185	0.26193
5.98253	0.06884	5.98253	0.0484	5.98253	0.26969
6.0132	0.07414	6.0132	0.03799	6.0132	0.2754
6.04388	0.07583	6.04388	0.03327	6.04388	0.27991
6.07456	0.07405	6.07456	0.03957	6.07456	0.28267
6.10524	0.0695	6.10524	0.05425	6.10524	0.28213
6.13592	0.06362	6.13592	0.07173	6.13592	0.27637
6.1666	0.05859	6.1666	0.08856	6.1666	0.26378
6.19728	0.05683	6.19728	0.10267	6.19728	0.24352
6.22796	0.05964	6.22796	0.11275	6.22796	0.21576
6.25864	0.06608	6.25864	0.11803	6.25864	0.18171
6.28932	0.07388	6.28932	0.11826	6.28932	0.14354
6.32	0.08086	6.32	0.11363	6.32	0.10427
6.35068	0.0855	6.35068	0.10474	6.35068	0.06814
6.38136	0.08698	6.38136	0.0925	6.38136	0.04248
6.41204	0.08501	6.41204	0.07802	6.41204	0.03842
6.44272	0.07985	6.44272	0.0625	6.44272	0.04875
6.4734	0.07217	6.4734	0.04722	6.4734	0.05736
6.50408	0.06304	6.50408	0.0335	6.50408	0.05862
6.53476	0.05388	6.53476	0.02313	6.53476	0.05154
6.56544	0.04631	6.56544	0.01884	6.56544	0.03674
6.59612	0.04175	6.59612	0.0215	6.59612	0.01629
6.6268	0.04055	6.6268	0.02788	6.6268	0.01482
6.65748	0.04155	6.65748	0.03576	6.65748	0.04346
6.68816	0.04305	6.68816	0.04473	6.68816	0.07561
6.71884	0.04374	6.71884	0.05482	6.71884	0.10927
6.74952	0.04296	6.74952	0.06596	6.74952	0.14371
6.7802	0.0406	6.7802	0.07781	6.7802	0.17847
6.81087	0.03696	6.81087	0.08984	6.81087	0.21296
6.84155	0.03259	6.84155	0.10139	6.84155	0.24628
6.87223	0.02826	6.87223	0.1118	6.87223	0.27708
6.90291	0.0249	6.90291	0.12048	6.90291	0.30358
6.93359	0.02333	6.93359	0.12694	6.93359	0.32377
6.96427	0.02383	6.96427	0.13087	6.96427	0.33567
6.99495	0.02592	6.99495	0.13213	6.99495	0.33765
7.02563	0.02883	7.02563	0.13081	7.02563	0.32868
7.05631	0.03195	7.05631	0.12716	7.05631	0.30853
7.08699	0.03494	7.08699	0.1216	7.08699	0.27803
7.11767	0.03762	7.11767	0.11464	7.11767	0.23916
7.14835	0.03995	7.14835	0.10677	7.14835	0.19542
7.17903	0.04195	7.17903	0.09841	7.17903	0.15267
7.20971	0.04374	7.20971	0.08983	7.20971	0.12111
7.24039	0.04546	7.24039	0.08108	7.24039	0.11408
7.27107	0.04724	7.27107	0.07205	7.27107	0.13288
7.30175	0.04918	7.30175	0.06255	7.30175	0.16357
7.33243	0.05122	7.33243	0.05241	7.33243	0.19451
7.36311	0.05318	7.36311	0.0416	7.36311	0.21999
7.39379	0.05473	7.39379	0.03029	7.39379	0.23759
7.42447	0.05549	7.42447	0.01907	7.42447	0.24661
7.45515	0.05506	7.45515	0.00996	7.45515	0.2474
7.48583	0.05311	7.48583	0.01071	7.48583	0.24096
7.51651	0.04942	7.51651	0.01879	7.51651	0.2287
7.54719	0.04391	7.54719	0.02687	7.54719	0.21225
7.57787	0.03667	7.57787	0.03335	7.57787	0.19337
7.60854	0.02794	7.60854	0.03777	7.60854	0.17401
7.63922	0.01814	7.63922	0.04	7.63922	0.15639
7.6699	0.00828	7.6699	0.04015	7.6699	0.14299
7.70058	0.00661	7.70058	0.03849	7.70058	0.13618
7.73126	0.016	7.73126	0.03549	7.73126	0.13702
7.76194	0.02577	7.76194	0.0317	7.76194	0.14441
7.79262	0.03451	7.79262	0.02776	7.79262	0.15558
7.8233	0.04177	7.8233	0.02428	7.8233	0.16732
7.85398	0.04726	7.85398	0.02172	7.85398	0.17689
7.88466	0.05082	7.88466	0.02023	7.88466	0.18233
7.91534	0.05242	7.91534	0.01954	7.91534	0.18244
7.94602	0.05215	7.94602	0.01921	7.94602	0.1768
7.9767	0.05015	7.9767	0.01884	7.9767	0.16571
8.00738	0.04667	8.00738	0.01821	8.00738	0.15017
8.03806	0.04199	8.03806	0.01726	8.03806	0.13178
8.06874	0.03642	8.06874	0.01606	8.06874	0.11267
8.09942	0.0303	8.09942	0.01473	8.09942	0.09537
8.1301	0.02395	8.1301	0.01341	8.1301	0.08236
8.16078	0.01778	8.16078	0.01226	8.16078	0.07512
8.19146	0.01235	8.19146	0.01141	8.19146	0.07293
8.22214	0.00882	8.22214	0.01097	8.22214	0.07337
8.25282	0.00883	8.25282	0.01096	8.25282	0.07394
8.2835	0.01152	8.2835	0.01128	8.2835	0.07325
8.31418	0.01482	8.31418	0.01176	8.31418	0.07108
8.34486	0.0178	8.34486	0.0122	8.34486	0.068
8.37554	0.02014	8.37554	0.01244	8.37554	0.06493
8.40621	0.0217	8.40621	0.01239	8.40621	0.06261
8.43689	0.02246	8.43689	0.01208	8.43689	0.06114
8.46757	0.02246	8.46757	0.01166	8.46757	0.05994
8.49825	0.02177	8.49825	0.01138	8.49825	0.0581
8.52893	0.02051	8.52893	0.0115	8.52893	0.05483
8.55961	0.01882	8.55961	0.01218	8.55961	0.04988
8.59029	0.01686	8.59029	0.01331	8.59029	0.04364
8.62097	0.0148	8.62097	0.01461	8.62097	0.03729
8.65165	0.01275	8.65165	0.0158	8.65165	0.03274
8.68233	0.01079	8.68233	0.0166	8.68233	0.03167
8.71301	0.00892	8.71301	0.01687	8.71301	0.03371
8.74369	0.00711	8.74369	0.01653	8.74369	0.03655
8.77437	0.00545	8.77437	0.01561	8.77437	0.03784
8.80505	0.00451	8.80505	0.01418	8.80505	0.03604
8.83573	0.00539	8.83573	0.01242	8.83573	0.03035
8.86641	0.00798	8.86641	0.01053	8.86641	0.0208
8.89709	0.01146	8.89709	0.00875	8.89709	0.00982
8.92777	0.01531	8.92777	0.00731	8.92777	0.01556
8.95845	0.01918	8.95845	0.00637	8.95845	0.03425
8.98913	0.0228	8.98913	0.00591	8.98913	0.05544
9.01981	0.02589	9.01981	0.00572	9.01981	0.07712
9.05049	0.02821	9.05049	0.00557	9.05049	0.098
9.08117	0.02959	9.08117	0.00531	9.08117	0.11706
9.11185	0.0299	9.11185	0.00493	9.11185	0.13352
9.14253	0.02908	9.14253	0.00447	9.14253	0.14688
9.17321	0.02718	9.17321	0.00405	9.17321	0.15696
9.20388	0.02431	9.20388	0.00377	9.20388	0.16385
9.23456	0.02066	9.23456	0.00366	9.23456	0.16788
9.26524	0.01649	9.26524	0.00367	9.26524	0.16951
9.29592	0.01217	9.29592	0.0037	9.29592	0.16925
9.3266	0.00831	9.3266	0.00369	9.3266	0.16754
9.35728	0.00613	9.35728	0.00364	9.35728	0.16473
9.38796	0.00682	9.38796	0.00356	9.38796	0.16099
9.41864	0.00904	9.41864	0.00353	9.41864	0.1564
9.44932	0.0112	9.44932	0.00356	9.44932	0.15093
9.48	0.01272	9.48	0.00366	9.48	0.14458
9.51068	0.0134	9.51068	0.00378	9.51068	0.13739
9.54136	0.01323	9.54136	0.00384	9.54136	0.12942
9.57204	0.01234	9.57204	0.00381	9.57204	0.1208
9.60272	0.01106	9.60272	0.00366	9.60272	0.11164
9.6334	0.01005	9.6334	0.00344	9.6334	0.10198
9.66408	0.01026	9.66408	0.00327	9.66408	0.09179
9.69476	0.01221	9.69476	0.00337	9.69476	0.08097
9.72544	0.01553	9.72544	0.00398	9.72544	0.06938
9.75612	0.01954	9.75612	0.00512	9.75612	0.05694
9.7868	0.02368	9.7868	0.00667	9.7868	0.04367
9.81748	0.02755	9.81748	0.00851	9.81748	0.0298
9.84816	0.03082	9.84816	0.01053	9.84816	0.01602
9.87884	0.03322	9.87884	0.0126	9.87884	0.00703
9.90952	0.03455	9.90952	0.0146	9.90952	0.01569
9.9402	0.03464	9.9402	0.0164	9.9402	0.02756
9.97088	0.03342	9.97088	0.01789	9.97088	0.03801

## Sheet: fig. 3d
Energy	Amplitude	Energy	Amplitude
eV	arb.	eV	arb.
	1T-IrO2		Fitting
0	0.14007	0	0.35946
0.03068	0.16804	0.03068	0.35532
0.06136	0.22212	0.06136	0.34321
0.09204	0.26665	0.09204	0.32446
0.12272	0.28433	0.12272	0.30248
0.1534	0.2682	0.1534	0.28402
0.18408	0.21894	0.18408	0.27884
0.21476	0.14745	0.21476	0.29482
0.24544	0.09841	0.24544	0.33102
0.27612	0.15218	0.27612	0.37783
0.3068	0.24854	0.3068	0.42297
0.33748	0.33419	0.33748	0.45568
0.36816	0.38826	0.36816	0.46842
0.39884	0.39851	0.39884	0.45804
0.42951	0.3589	0.42951	0.42747
0.46019	0.27037	0.46019	0.38821
0.49087	0.14524	0.49087	0.36217
0.52155	0.08689	0.52155	0.37363
0.55223	0.23595	0.55223	0.4265
0.58291	0.40302	0.58291	0.49929
0.61359	0.5421	0.61359	0.56482
0.64427	0.62867	0.64427	0.60153
0.67495	0.64357	0.67495	0.59533
0.70563	0.57403	0.70563	0.54035
0.73631	0.41533	0.73631	0.44162
0.76699	0.17205	0.76699	0.32512
0.79767	0.14306	0.79767	0.26994
0.82835	0.50548	0.82835	0.36151
0.85903	0.88719	0.85903	0.52896
0.88971	1.2547	0.88971	0.69354
0.92039	1.5744	0.92039	0.81745
0.95107	1.81661	0.95107	0.88282
0.98175	1.9603	0.98175	0.89128
1.01243	1.99831	1.01243	0.87385
1.04311	1.94329	1.04311	0.89965
1.07379	1.83469	1.07379	1.04479
1.10447	1.74325	1.10447	1.32061
1.13515	1.75561	1.13515	1.67422
1.16583	1.92089	1.16583	2.04007
1.1965	2.21106	1.1965	2.36251
1.22718	2.55601	1.22718	2.60233
1.25786	2.89483	1.25786	2.74488
1.28854	3.19823	1.28854	2.81361
1.31922	3.47471	1.31922	2.88559
1.3499	3.76933	1.3499	3.08897
1.38058	4.14959	1.38058	3.54596
1.41126	4.67498	1.41126	4.29029
1.44194	5.36491	1.44194	5.25926
1.47262	6.18851	1.47262	6.34667
1.5033	7.07817	1.5033	7.44081
1.53398	7.94983	1.53398	8.43825
1.56466	8.71886	1.56466	9.24923
1.59534	9.31044	1.59534	9.80186
1.62602	9.6664	1.62602	10.0461
1.6567	9.74969	1.6567	9.95677
1.68738	9.54687	1.68738	9.53522
1.71806	9.0685	1.71806	8.80889
1.74874	8.34749	1.74874	7.82888
1.77942	7.4355	1.77942	6.66568
1.8101	6.39752	1.8101	5.40356
1.84078	5.30536	1.84078	4.13463
1.87146	4.23021	1.87146	2.95486
1.90214	3.23503	1.90214	1.96637
1.93282	2.36707	1.93282	1.29168
1.9635	1.65116	1.9635	1.03601
1.99418	1.08506	1.99418	1.06292
2.02485	0.64165	2.02485	1.10371
2.05553	0.28736	2.05553	1.05005
2.08621	0.14242	2.08621	0.91443
2.11689	0.38697	2.11689	0.76816
2.14757	0.63624	2.14757	0.703
2.17825	0.82944	2.17825	0.74595
2.20893	0.94452	2.20893	0.8256
2.23961	0.9815	2.23961	0.87311
2.27029	0.97985	2.27029	0.88312
2.30097	1.03079	2.30097	0.92349
2.33165	1.22881	2.33165	1.09437
2.36233	1.5755	2.36233	1.4189
2.39301	1.99338	2.39301	1.82794
2.42369	2.3923	2.42369	2.23033
2.45437	2.69247	2.45437	2.54344
2.48505	2.82819	2.48505	2.69858
2.51573	2.75064	2.51573	2.64407
2.54641	2.43116	2.54641	2.34869
2.57709	1.86402	2.57709	1.80457
2.60777	1.069	2.60777	1.02973
2.63845	0.17006	2.63845	0.15633
2.66913	1.0701	2.66913	1.07919
2.69981	2.24834	2.69981	2.25088
2.73049	3.41056	2.73049	3.41101
2.76117	4.47375	2.76117	4.47664
2.79184	5.36576	2.79184	5.37528
2.82252	6.03088	2.82252	6.05069
2.8532	6.43637	2.8532	6.46952
2.88388	6.57817	2.88388	6.62689
2.91456	6.48504	2.91456	6.55057
2.94524	6.22079	2.94524	6.30283
2.97592	5.88204	2.97592	5.97788
3.0066	5.58543	3.0066	5.68892
3.03728	5.43485	3.03728	5.53664
3.06796	5.4738	3.06796	5.56417
3.09864	5.65993	3.09864	5.73274
3.12932	5.89116	3.12932	5.94506
3.16	6.05507	3.16	6.09205
3.19068	6.06249	3.19068	6.08603
3.22136	5.85907	3.22136	5.87318
3.25204	5.42534	3.25204	5.43421
3.28272	4.77239	3.28272	4.78039
3.3134	3.93604	3.3134	3.94777
3.34408	2.97021	3.34408	2.99057
3.37476	1.94002	3.37476	1.97404
3.40544	0.91523	3.40544	0.96751
3.43612	0.08504	3.43612	0.05758
3.4668	0.87415	3.4668	0.765
3.49748	1.52801	3.49748	1.38684
3.52816	1.98259	3.52816	1.80633
3.55884	2.22759	3.55884	2.01475
3.58952	2.27131	3.58952	2.02158
3.62019	2.13889	3.62019	1.8524
3.65087	1.87009	3.65087	1.54596
3.68155	1.51764	3.68155	1.15128
3.71223	1.14889	3.71223	0.72883
3.74291	0.85461	3.74291	0.38511
3.77359	0.73948	3.77359	0.38917
3.80427	0.80436	3.80427	0.62834
3.83495	0.92066	3.83495	0.83053
3.86563	0.9917	3.86563	0.93848
3.89631	0.98131	3.89631	0.94486
3.92699	0.88641	3.92699	0.86004
3.95767	0.72327	3.95767	0.70591
3.98835	0.52551	3.98835	0.51478
4.01903	0.36071	4.01903	0.33823
4.04971	0.35082	4.04971	0.2745
4.08039	0.48756	4.08039	0.35961
4.11107	0.64424	4.11107	0.47671
4.14175	0.76253	4.14175	0.56082
4.17243	0.82276	4.17243	0.59386
4.20311	0.82083	4.20311	0.57481
4.23379	0.76207	4.23379	0.5116
4.26447	0.65858	4.26447	0.41832
4.29515	0.5275	4.29515	0.31425
4.32583	0.39013	4.32583	0.22601
4.35651	0.27289	4.35651	0.188
4.38719	0.20748	4.38719	0.20682
4.41786	0.20281	4.41786	0.24301
4.44854	0.21836	4.44854	0.26721
4.47922	0.21768	4.47922	0.27028
4.5099	0.1904	4.5099	0.25322
4.54058	0.146	4.54058	0.22221
4.57126	0.12407	4.57126	0.18634
4.60194	0.17255	4.60194	0.15582
4.63262	0.26092	4.63262	0.13821
4.6633	0.35182	4.6633	0.13301
4.69398	0.42672	4.69398	0.13235
4.72466	0.47473	4.72466	0.12865
4.75534	0.48952	4.75534	0.11877
4.78602	0.46883	4.78602	0.10366
4.8167	0.41433	4.8167	0.08702
4.84738	0.33162	4.84738	0.07377
4.87806	0.23117	4.87806	0.06727
4.90874	0.13599	4.90874	0.06607
4.93942	0.11763	4.93942	0.06539
4.9701	0.19435	4.9701	0.06153
5.00078	0.28108	5.00078	0.05346
5.03146	0.34744	5.03146	0.04253
5.06214	0.38257	5.06214	0.03219
5.09282	0.38153	5.09282	0.02729
5.1235	0.34354	5.1235	0.02896
5.15418	0.27245	5.15418	0.03195
5.18486	0.18156	5.18486	0.03178
5.21553	0.12667	5.21553	0.02702
5.24621	0.20509	5.24621	0.0187
5.27689	0.34763	5.27689	0.01285
5.30757	0.50024	5.30757	0.01994
5.33825	0.64507	5.33825	0.03217
5.36893	0.77161	5.36893	0.04261
5.39961	0.87256	5.39961	0.04858
5.43029	0.94319	5.43029	0.04876
5.46097	0.98133	5.46097	0.04285
5.49165	0.98722	5.49165	0.03142
5.52233	0.96317	5.52233	0.01597
5.55301	0.9131	5.55301	0.00473
5.58369	0.84181	5.58369	0.02103
5.61437	0.75433	5.61437	0.0369
5.64505	0.65525	5.64505	0.04894
5.67573	0.54833	5.67573	0.05572
5.70641	0.43668	5.70641	0.0566
5.73709	0.32399	5.73709	0.05166
5.76777	0.21898	5.76777	0.04175
5.79845	0.15295	5.79845	0.02829
5.82913	0.18376	5.82913	0.01328
5.85981	0.28089	5.85981	0.00526
5.89049	0.39313	5.89049	0.01702
5.92117	0.50177	5.92117	0.02715
5.95185	0.59811	5.95185	0.03333
5.98253	0.6767	5.98253	0.03521
6.0132	0.73449	6.0132	0.03326
6.04388	0.7709	6.04388	0.02874
6.07456	0.78811	6.07456	0.02381
6.10524	0.79099	6.10524	0.02131
6.13592	0.78641	6.13592	0.02256
6.1666	0.78179	6.1666	0.0255
6.19728	0.78286	6.19728	0.02742
6.22796	0.79145	6.22796	0.02679
6.25864	0.80475	6.25864	0.02319
6.28932	0.81639	6.28932	0.01709
6.32	0.8187	6.32	0.01043
6.35068	0.80487	6.35068	0.00979
6.38136	0.77024	6.38136	0.01681
6.41204	0.71299	6.41204	0.02453
6.44272	0.63415	6.44272	0.03034
6.4734	0.53749	6.4734	0.03319
6.50408	0.42924	6.50408	0.03265
6.53476	0.31829	6.53476	0.02881
6.56544	0.21827	6.56544	0.02221
6.59612	0.15476	6.59612	0.01398
6.6268	0.15725	6.6268	0.00726
6.65748	0.20108	6.65748	0.01048
6.68816	0.24587	6.68816	0.01803
6.71884	0.27545	6.71884	0.0244
6.74952	0.28518	6.74952	0.02838
6.7802	0.27502	6.7802	0.0296
6.81087	0.2474	6.81087	0.0282
6.84155	0.20649	6.84155	0.0248
6.87223	0.15837	6.87223	0.02053
6.90291	0.11312	6.90291	0.01707
6.93359	0.091	6.93359	0.01617
6.96427	0.1096	6.96427	0.01777
6.99495	0.15073	6.99495	0.02003
7.02563	0.19487	7.02563	0.02138
7.05631	0.23431	7.05631	0.02108
7.08699	0.26615	7.08699	0.01909
7.11767	0.28953	7.11767	0.01588
7.14835	0.30489	7.14835	0.0125
7.17903	0.31383	7.17903	0.01061
7.20971	0.31893	7.20971	0.01131
7.24039	0.32349	7.24039	0.01335
7.27107	0.33082	7.27107	0.01496
7.30175	0.34317	7.30175	0.01519
7.33243	0.36078	7.33243	0.01379
7.36311	0.3816	7.36311	0.01105
7.39379	0.40199	7.39379	0.00808
7.42447	0.41766	7.42447	0.00756
7.45515	0.42455	7.45515	0.01068
7.48583	0.41939	7.48583	0.01489
7.51651	0.4001	7.51651	0.01847
7.54719	0.36604	7.54719	0.02063
7.57787	0.31823	7.57787	0.02104
7.60854	0.25987	7.60854	0.01969
7.63922	0.19794	7.63922	0.01694
7.6699	0.14851	7.6699	0.01354
7.70058	0.14183	7.70058	0.01092
7.73126	0.18584	7.73126	0.01082
7.76194	0.25183	7.76194	0.01305
7.79262	0.31964	7.79262	0.01577
7.8233	0.38004	7.8233	0.01769
7.85398	0.42821	7.85398	0.01821
7.88466	0.46142	7.88466	0.01714
7.91534	0.47835	7.91534	0.0146
7.94602	0.4788	7.94602	0.0109
7.9767	0.4635	7.9767	0.00651
8.00738	0.43394	8.00738	0.00228
8.03806	0.39218	8.03806	0.00329
8.06874	0.34069	8.06874	0.00686
8.09942	0.28215	8.09942	0.00968
8.1301	0.21931	8.1301	0.01149
8.16078	0.15487	8.16078	0.01237
8.19146	0.09147	8.19146	0.01255
8.22214	0.03244	8.22214	0.01238
8.25282	0.02874	8.25282	0.01218
8.2835	0.07603	8.2835	0.0121
8.31418	0.11701	8.31418	0.01205
8.34486	0.14957	8.34486	0.01179
8.37554	0.17309	8.37554	0.0111
8.40621	0.18747	8.40621	0.00988
8.43689	0.19302	8.43689	0.00821
8.46757	0.19048	8.46757	0.00638
8.49825	0.18095	8.49825	0.00494
8.52893	0.16589	8.52893	0.00454
8.55961	0.14701	8.55961	0.00508
8.59029	0.12619	8.59029	0.00578
8.62097	0.10528	8.62097	0.0061
8.65165	0.08578	8.65165	0.006
8.68233	0.0685	8.68233	0.00582
8.71301	0.05318	8.71301	0.00625
8.74369	0.03865	8.74369	0.00766
8.77437	0.02411	8.77437	0.00978
8.80505	0.01609	8.80505	0.01201
8.83573	0.03132	8.83573	0.01391
8.86641	0.05798	8.86641	0.01511
8.89709	0.08926	8.89709	0.01543
8.92777	0.1227	8.92777	0.01479
8.95845	0.15616	8.95845	0.01323
8.98913	0.1874	8.98913	0.01091
9.01981	0.21425	9.01981	0.00809
9.05049	0.23475	9.05049	0.00514
9.08117	0.2473	9.08117	0.00277
9.11185	0.25081	9.11185	0.0028
9.14253	0.24476	9.14253	0.00448
9.17321	0.22929	9.17321	0.00597
9.20388	0.20515	9.20388	0.00687
9.23456	0.17368	9.23456	0.00716
9.26524	0.13674	9.26524	0.00694
9.29592	0.09661	9.29592	0.00639
9.3266	0.05618	9.3266	0.00574
9.35728	0.02211	9.35728	0.00523
9.38796	0.02981	9.38796	0.00503
9.41864	0.05754	9.41864	0.00519
9.44932	0.08007	9.44932	0.00565
9.48	0.09428	9.48	0.00633
9.51068	0.09905	9.51068	0.00715
9.54136	0.09404	9.54136	0.008
9.57204	0.07958	9.57204	0.00878
9.60272	0.05689	9.60272	0.00932
9.6334	0.03036	9.6334	0.00951
9.66408	0.0293	9.66408	0.00923
9.69476	0.06545	9.69476	0.00845
9.72544	0.10905	9.72544	0.00722
9.75612	0.15364	9.75612	0.00566
9.7868	0.1962	9.7868	0.00406
9.81748	0.23422	9.81748	0.00302
9.84816	0.26544	9.84816	0.00322
9.87884	0.28793	9.87884	0.00418
9.90952	0.30016	9.90952	0.00507
9.9402	0.30107	9.9402	0.00552
9.97088	0.29019	9.97088	0.00539

## Sheet: fig 4a
	1T-IrO2		Rutile-IrO2		C-IrO2		C-Ir/C
1.3	1.77268	1.3	1.0888	1.3	0.47679	1.3	0.95017
1.301	1.78245	1.301	1.10786	1.301	0.47886	1.301	0.94609
1.302	1.79476	1.302	1.12903	1.302	0.47548	1.302	0.94883
1.303	1.79547	1.303	1.15432	1.303	0.47855	1.303	0.94788
1.304	1.80906	1.304	1.17071	1.304	0.48149	1.304	0.94655
1.305	1.81932	1.305	1.18686	1.305	0.47976	1.305	0.94749
1.306	1.8167	1.306	1.20637	1.306	0.48203	1.306	0.94538
1.307	1.82548	1.307	1.22297	1.307	0.48534	1.307	0.94972
1.308	1.84098	1.308	1.24348	1.308	0.48448	1.308	0.94872
1.309	1.83786	1.309	1.25485	1.309	0.48391	1.309	0.94933
1.31	1.84805	1.31	1.26788	1.31	0.48616	1.31	0.95112
1.311	1.85924	1.311	1.2856	1.311	0.48739	1.311	0.95423
1.312	1.86065	1.312	1.30378	1.312	0.48844	1.312	0.95306
1.313	1.86957	1.313	1.31615	1.313	0.48982	1.313	0.95524
1.314	1.88259	1.314	1.33287	1.314	0.48959	1.314	0.95796
1.315	1.88507	1.315	1.34367	1.315	0.48835	1.315	0.95379
1.316	1.88507	1.316	1.35771	1.316	0.49125	1.316	0.95902
1.317	1.89151	1.317	1.36774	1.317	0.49277	1.317	0.95674
1.318	1.90156	1.318	1.37878	1.318	0.49049	1.318	0.95814
1.319	1.90127	1.319	1.38759	1.319	0.49268	1.319	0.95975
1.32	1.9109	1.32	1.39383	1.32	0.49455	1.32	0.96053
1.321	1.92024	1.321	1.40975	1.321	0.49087	1.321	0.96131
1.322	1.91847	1.322	1.42222	1.322	0.49409	1.322	0.96042
1.323	1.92435	1.323	1.431	1.323	0.49605	1.323	0.95886
1.324	1.93588	1.324	1.44091	1.324	0.49464	1.324	0.96125
1.325	1.93871	1.325	1.45096	1.325	0.49494	1.325	0.96421
1.326	1.94487	1.326	1.45817	1.326	0.49632	1.326	0.96349
1.327	1.95676	1.327	1.46256	1.327	0.49787	1.327	0.96732
1.328	1.95725	1.328	1.47643	1.328	0.49782	1.328	0.96677
1.329	1.96794	1.329	1.47983	1.329	0.49925	1.329	0.96616
1.33	1.97325	1.33	1.48705	1.33	0.49911	1.33	0.96895
1.331	1.98181	1.331	1.49752	1.331	0.49843	1.331	0.97251
1.332	1.98528	1.332	1.50502	1.332	0.50144	1.332	0.97017
1.333	1.99717	1.333	1.51281	1.333	0.50175	1.333	0.96939
1.334	2.00488	1.334	1.5213	1.334	0.49969	1.334	0.97351
1.335	2.00793	1.335	1.52781	1.335	0.50085	1.335	0.97151
1.336	2.02222	1.336	1.53503	1.336	0.50292	1.336	0.97
1.337	2.02994	1.337	1.54367	1.337	0.50139	1.337	0.96899
1.338	2.03192	1.338	1.55145	1.338	0.5044	1.338	0.97079
1.339	2.04706	1.339	1.55881	1.339	0.50452	1.339	0.97195
1.34	2.05931	1.34	1.56391	1.34	0.50366	1.34	0.97201
1.341	2.05853	1.341	1.569	1.341	0.5047	1.341	0.97457
1.342	2.07148	1.342	1.57452	1.342	0.50527	1.342	0.97512
1.343	2.0874	1.343	1.58018	1.343	0.50522	1.343	0.97646
1.344	2.08981	1.344	1.58585	1.344	0.50615	1.344	0.97814
1.345	2.09972	1.345	1.59137	1.345	0.50897	1.345	0.97703
1.346	2.11196	1.346	1.59264	1.346	0.50794	1.346	0.97953
1.347	2.12392	1.347	1.60382	1.347	0.50787	1.347	0.97853
1.348	2.13178	1.348	1.60283	1.348	0.51033	1.348	0.97769
1.349	2.14855	1.349	1.60977	1.349	0.51066	1.349	0.97987
1.35	2.1574	1.35	1.61543	1.35	0.50735	1.35	0.97853
1.351	2.16645	1.351	1.62137	1.351	0.51017	1.351	0.97892
1.352	2.18471	1.352	1.62477	1.352	0.51253	1.352	0.98081
1.353	2.19554	1.353	1.63468	1.353	0.51096	1.353	0.97468
1.354	2.20085	1.354	1.64034	1.354	0.51351	1.354	0.9778
1.355	2.2184	1.355	1.63935	1.355	0.51445	1.355	0.97452
1.356	2.23355	1.356	1.64034	1.356	0.51402	1.356	0.97948
1.357	2.24253	1.357	1.64855	1.357	0.51441	1.357	0.97647
1.358	2.26518	1.358	1.65166	1.358	0.51567	1.358	0.97641
1.359	2.28606	1.359	1.65152	1.359	0.51444	1.359	0.9768
1.36	2.2988	1.36	1.65421	1.36	0.5168	1.36	0.9797
1.361	2.31592	1.361	1.65563	1.361	0.51683	1.361	0.98093
1.362	2.3327	1.362	1.65761	1.362	0.51711	1.362	0.98125
1.363	2.35173	1.363	1.66426	1.363	0.51762	1.363	0.97602
1.364	2.36518	1.364	1.67091	1.364	0.5189	1.364	0.98047
1.365	2.39016	1.365	1.66836	1.365	0.52083	1.365	0.98332
1.366	2.40906	1.366	1.67176	1.366	0.51948	1.366	0.98421
1.367	2.42498	1.367	1.68195	1.367	0.52248	1.367	0.98761
1.368	2.44954	1.368	1.67757	1.368	0.5229	1.368	0.98572
1.369	2.47304	1.369	1.67997	1.369	0.52205	1.369	0.98822
1.37	2.48698	1.37	1.6862	1.37	0.5237	1.37	0.98833
1.371	2.51748	1.371	1.68832	1.371	0.5254	1.371	0.98343
1.371	2.54643	1.372	1.68875	1.372	0.52569	1.372	0.98806
1.372	2.5627	1.373	1.69653	1.373	0.52659	1.373	0.98655
1.373	2.59533	1.374	1.69682	1.374	0.52811	1.374	0.98611
1.374	2.62732	1.375	1.69667	1.375	0.52808	1.375	0.9841
1.375	2.65301	1.376	1.70347	1.376	0.5294	1.376	0.98989
1.376	2.68471	1.377	1.7063	1.377	0.5307	1.377	0.98461
1.377	2.72074	1.378	1.70729	1.378	0.53198	1.378	0.98706
1.378	2.7528	1.379	1.71026	1.379	0.53173	1.379	0.98443
1.379	2.78783	1.38	1.70913	1.38	0.53362	1.38	0.9856
1.38	2.82682	1.381	1.71352	1.381	0.5349	1.381	0.98873
1.381	2.86858	1.382	1.71918	1.382	0.53436	1.382	0.9889
1.382	2.90609	1.383	1.72314	1.383	0.53718	1.383	0.98906
1.383	2.95853	1.384	1.72498	1.384	0.5393	1.384	0.98822
1.384	3.0063	1.385	1.72682	1.385	0.53778	1.385	0.99079
1.385	3.04947	1.386	1.72909	1.386	0.53968	1.386	0.9856
1.386	3.10495	1.387	1.73517	1.387	0.54142	1.387	0.98833
1.387	3.16256	1.388	1.7339	1.388	0.54176	1.388	0.99251
1.388	3.21663	1.389	1.74069	1.389	0.54463	1.389	0.99374
1.389	3.28202	1.39	1.74352	1.39	0.54821	1.39	0.98878
1.39	3.34812	1.391	1.74367	1.391	0.54754	1.391	0.99335
1.391	3.40927	1.392	1.74989	1.392	0.54965	1.392	0.99407
1.392	3.48599	1.393	1.75272	1.393	0.55301	1.393	0.99659
1.393	3.56362	1.394	1.75499	1.394	0.55431	1.394	0.9948
1.394	3.63857	1.395	1.75287	1.395	0.55812	1.395	0.99452
1.395	3.71982	1.396	1.75697	1.396	0.56478	1.396	0.99719
1.396	3.81302	1.397	1.75853	1.397	0.56735	1.397	0.99881
1.397	3.90771	1.398	1.7615	1.398	0.56907	1.398	0.99775
1.397	3.99908	1.399	1.76999	1.399	0.56831	1.399	0.99948
1.398	4.10347	1.4	1.76759	1.4	0.569	1.4	1.00137
1.399	4.21706	1.401	1.769	1.401	0.56885	1.401	1.00868
1.4	4.3225	1.402	1.77056	1.402	0.57354	1.402	1.00895
1.401	4.44487	1.403	1.77268	1.403	0.5782	1.403	1.00967
1.402	4.57509	1.404	1.77721	1.404	0.57966	1.404	1.01347
1.403	4.69823	1.405	1.78514	1.405	0.5822	1.405	1.01297
1.404	4.83645	1.406	1.79151	1.406	0.58674	1.406	1.01229
1.405	4.98521	1.407	1.79108	1.407	0.5907	1.407	1.01708
1.406	5.12279	1.408	1.7949	1.408	0.59392	1.408	1.02127
1.407	5.27693	1.409	1.79575	1.409	0.59882	1.409	1.02272
1.407	5.44338	1.41	1.79986	1.41	0.60223	1.41	1.02299
1.408	5.60601	1.411	1.80665	1.411	0.60647	1.411	1.02711
1.409	5.77452	1.412	1.81161	1.412	0.61329	1.412	1.03023
1.41	5.95258	1.413	1.80849	1.413	0.61973	1.413	1.03682
1.411	6.13602	1.414	1.81656	1.414	0.62234	1.414	1.04377
1.412	6.32194	1.415	1.82364	1.415	0.63009	1.415	1.04662
1.413	6.5201	1.416	1.82689	1.416	0.63673	1.416	1.05269
1.414	6.72604	1.417	1.83581	1.417	0.64234	1.417	1.05849
1.414	6.92675	1.418	1.84147	1.418	0.65149	1.418	1.06255
1.415	7.14013	1.419	1.84331	1.419	0.65906	1.419	1.06769
1.416	7.36299	1.42	1.84756	1.42	0.66642	1.42	1.07609
1.417	7.57693	1.421	1.85534	1.421	0.67634	1.421	1.08145
1.418	7.80877	1.422	1.85987	1.422	0.68884	1.422	1.08947
1.419	8.04437	1.423	1.86313	1.423	0.69616	1.423	1.09705
1.419	8.27466	1.424	1.87558	1.424	0.70779	1.424	1.10335
1.42	8.51932	1.425	1.88309	1.424	0.71969	1.425	1.10858
1.421	8.76928	1.426	1.88705	1.425	0.73457	1.426	1.12251
1.422	9.02484	1.427	1.89427	1.426	0.74355	1.427	1.13009
1.423	9.27827	1.428	1.90587	1.427	0.76018	1.428	1.13979
1.424	9.54692	1.429	1.90814	1.428	0.77716	1.429	1.15327
1.424	9.81161	1.43	1.91932	1.429	0.79039	1.43	1.16169
1.425	10.077	1.431	1.92583	1.43	0.81071	1.431	1.17066
1.426	10.3535	1.432	1.93305	1.431	0.82742	1.432	1.18325
1.427	10.6311	1.433	1.9482	1.432	0.84364	1.433	1.20074
1.428	10.9142	1.434	1.96051	1.433	0.86845	1.434	1.21428
1.428	11.2047	1.435	1.96405	1.434	0.88984	1.435	1.22743
1.429	11.5031	1.436	1.96914	1.435	0.91139	1.436	1.24588
1.43	11.7896	1.437	1.985	1.436	0.93619	1.437	1.25636
1.431	12.0926	1.438	1.99221	1.437	0.96162	1.438	1.26978
1.432	12.3984	1.439	2.00396	1.438	0.98955	1.439	1.29325
1.432	12.6995	1.44	2.0143	1.439	1.01869	1.44	1.31129
1.433	13.0134	1.441	2.03156	1.44	1.05027	1.441	1.33125
1.434	13.3331	1.442	2.04487	1.441	1.08205	1.442	1.35226
1.435	13.6451	1.443	2.06553	1.442	1.11469	1.443	1.37697
1.435	13.9619	1.444	2.07827	1.443	1.15263	1.444	1.39468
1.436	14.2824	1.445	2.09129	1.444	1.19006	1.445	1.41726
1.437	14.6108	1.446	2.10913	1.445	1.22601	1.446	1.4418
1.438	14.9342	1.447	2.13008	1.446	1.27076	1.447	1.4689
1.439	15.2718	1.447	2.14423	1.447	1.31531	1.448	1.49483
1.439	15.6079	1.448	2.15994	1.448	1.35844	1.449	1.52413
1.44	15.937	1.449	2.18669	1.449	1.40708	1.45	1.5489
1.441	16.2859	1.45	2.20651	1.45	1.45894	1.451	1.57105
1.442	16.6334	1.451	2.22293	1.451	1.51132	1.452	1.60984
1.442	16.9717	1.452	2.24742	1.452	1.56494	1.453	1.64083
1.443	17.3241	1.453	2.2702	1.453	1.62319	1.454	1.67353
1.444	17.6801	1.454	2.28889	1.454	1.68304	1.455	1.70793
1.445	18.0304	1.455	2.31635	1.455	1.74467	1.456	1.74805
1.445	18.3871	1.456	2.33772	1.456	1.81032	1.457	1.78408
1.446	18.748	1.457	2.36716	1.457	1.88151	1.458	1.81656
1.447	19.109	1.458	2.40099	1.458	1.94821	1.459	1.86051
1.448	19.4791	1.459	2.4351	1.459	2.02436	1.46	1.90106
1.448	19.8514	1.46	2.46752	1.46	2.10028	1.461	1.93956
1.449	20.2215	1.461	2.49724	1.46	2.17548	1.462	1.98754
1.45	20.5867	1.462	2.52852	1.461	2.25726	1.463	2.03333
1.45	20.966	1.463	2.55796	1.462	2.34204	1.464	2.07813
1.451	21.3411	1.464	2.59589	1.463	2.42719	1.465	2.12583
1.452	21.7112	1.465	2.63751	1.464	2.51706	1.466	2.1707
1.453	22.0991	1.466	2.67827	1.465	2.60818	1.466	2.21897
1.453	22.4904	1.467	2.71677	1.466	2.70257	1.467	2.26978
1.454	22.8662	1.468	2.75782	1.467	2.80073	1.468	2.32505
1.455	23.2583	1.469	2.80099	1.468	2.90371	1.469	2.37969
1.456	23.6511	1.47	2.84501	1.469	3.00675	1.47	2.43163
1.456	24.0382	1.471	2.89667	1.47	3.11053	1.471	2.48967
1.457	24.426	1.472	2.94197	1.471	3.22219	1.472	2.54749
1.458	24.8174	1.473	2.99264	1.472	3.33474	1.473	2.60842
1.458	25.2123	1.474	3.04657	1.473	3.44828	1.474	2.67049
1.459	25.6058	1.475	3.108	1.473	3.56893	1.475	2.73093
1.46	26.0085	1.476	3.16617	1.474	3.69288	1.476	2.79165
1.461	26.4119	1.477	3.23171	1.475	3.8113	1.477	2.85591
1.461	26.811	1.478	3.29497	1.476	3.94154	1.478	2.92406
1.462	27.218	1.479	3.35372	1.477	4.07267	1.479	2.98818
1.463	27.6228	1.48	3.41925	1.478	4.20288	1.48	3.0586
1.463	28.0269	1.481	3.48846	1.479	4.33877	1.481	3.12852
1.464	28.4395	1.481	3.56122	1.48	4.47697	1.482	3.19469
1.465	28.8514	1.482	3.6351	1.481	4.61707	1.483	3.27091
1.466	29.2562	1.483	3.708	1.482	4.76042	1.484	3.34586
1.466	29.6752	1.484	3.7857	1.483	4.90898	1.485	3.41904
1.467	30.0991	1.485	3.86341	1.483	5.05959	1.486	3.4954
1.468	30.5195	1.486	3.94352	1.484	5.20954	1.487	3.57728
1.468	30.9448	1.487	4.03142	1.485	5.36638	1.487	3.65506
1.469	31.3744	1.488	4.12342	1.486	5.526	1.488	3.73546
1.47	31.7955	1.489	4.21118	1.487	5.68421	1.489	3.82151
1.471	32.2243	1.49	4.30248	1.488	5.84909	1.49	3.90616
1.471	32.6561	1.491	4.39264	1.489	6.0157	1.491	3.98556
1.472	33.0941	1.492	4.48662	1.49	6.1804	1.492	4.07006
1.473	33.5187	1.493	4.58585	1.491	6.35191	1.493	4.15711
1.473	33.959	1.494	4.68535	1.491	6.52737	1.494	4.24296
1.474	34.4048	1.495	4.79137	1.492	6.70152	1.495	4.3356
1.475	34.84	1.496	4.90092	1.493	6.88105	1.496	4.42718
1.475	35.2817	1.496	5.00609	1.494	7.06425	1.497	4.51578
1.476	35.7261	1.497	5.11847	1.495	7.24559	1.498	4.6109
1.477	36.1649	1.498	5.2334	1.496	7.43099	1.499	4.70241
1.477	36.6093	1.499	5.33942	1.497	7.62351	1.5	4.79823
1.478	37.0609	1.5	5.45223	1.497	7.81857	1.501	4.89986
1.479	37.5209	1.501	5.57919	1.498	8.00782	1.502	4.9966
1.479	37.971	1.502	5.68889	1.499	8.20581	1.503	5.09023
1.48	38.4232	1.503	5.80509	1.5	8.40401	1.503	5.18379
1.481	38.8726	1.504	5.94013	1.501	8.60117	1.504	5.28563
1.482	39.3234	1.505	6.06681	1.502	8.80571	1.505	5.3874
1.482	39.7834	1.506	6.19505	1.503	9.01216	1.506	5.48103
1.483	40.2456	1.507	6.33107	1.503	9.2151	1.507	5.58408
1.484	40.7035	1.507	6.46568	1.504	9.42896	1.508	5.68535
1.484	41.1656	1.508	6.6017	1.505	9.63904	1.509	5.79059
1.485	41.6299	1.509	6.76065	1.506	9.84946	1.51	5.90198
1.486	42.0892	1.51	6.90531	1.507	10.0637	1.511	6.01033
1.486	42.5584	1.511	7.03468	1.508	10.2798	1.512	6.11656
1.487	43.0297	1.512	7.17396	1.509	10.5001	1.513	6.23093
1.488	43.4756	1.513	7.32781	1.509	10.7208	1.514	6.34013
1.488	43.9498	1.514	7.47856	1.51	10.9437	1.515	6.45216
1.489	44.4402	1.515	7.62562	1.511	11.17	1.516	6.56327
1.49	44.9165	1.516	7.7857	1.512	11.3915	1.516	6.67438
1.49	45.3956	1.516	7.94041	1.513	11.6242	1.517	6.79193
1.491	45.8832	1.517	8.09922	1.514	11.8539	1.518	6.90771
1.492	46.3432	1.518	8.26426	1.514	12.0823	1.519	7.01953
1.492	46.8153	1.519	8.41713	1.515	12.3186	1.52	7.131
1.493	47.3015	1.52	8.57353	1.516	12.5605	1.521	7.25173
1.494	47.7905	1.521	8.7397	1.517	12.794	1.522	7.36851
1.494	48.2654	1.522	8.90885	1.518	13.0336	1.523	7.49292
1.495	48.7516	1.523	9.07261	1.519	13.2718	1.524	7.61621
1.496	49.23	1.523	9.23737	1.519	13.5073	1.525	7.73751
1.496	49.7063	1.524	9.41118	1.52	13.7505	1.526	7.86001
1.497	50.2088	1.525	9.57749	1.521	13.9925	1.527	7.9828
1.497	50.6957	1.526	9.7431	1.522	14.2362	1.528	8.10771
1.498	51.1797	1.527	9.91734	1.523	14.478	1.528	8.2264
1.499	51.6787	1.528	10.0927	1.524	14.7292	1.529	8.35003
1.499	52.1755	1.529	10.2677	1.524	14.9807	1.53	8.47445
1.5	52.6596	1.53	10.4579	1.525	15.2254	1.531	8.60439
1.501	53.133	1.53	10.6539	1.526	15.484	1.532	8.73538
1.501	53.6334	1.531	10.8409	1.527	15.747	1.533	8.86171
1.502	54.133	1.532	11.0239	1.528	16.0014	1.534	8.99582
1.503	54.6122	1.533	11.2037	1.529	16.262	1.535	9.1281
1.503	55.1274	1.534	11.3873	1.529	16.5226	1.536	9.26199
1.504	55.6299	1.535	11.5756	1.53	16.7698	1.537	9.39328
1.505	56.1196	1.536	11.7714	1.531	17.0344	1.538	9.52668
1.505	56.6192	1.537	11.9558	1.532	17.3048	1.538	9.65209
1.506	57.1217	1.537	12.149	1.533	17.5614	1.539	9.77905
1.507	57.6306	1.538	12.3514	1.533	17.8297	1.54	9.91606
1.507	58.1422	1.539	12.5553	1.534	18.0998	1.541	10.0411
1.508	58.6468	1.54	12.7543	1.535	18.3688	1.542	10.1742
1.509	59.1458	1.541	12.9367	1.536	18.6324	1.543	10.3125
1.509	59.6624	1.542	13.1271	1.537	18.912	1.544	10.4546
1.51	60.1698	1.543	13.3277	1.537	19.191	1.545	10.5931
1.51	60.6645	1.543	13.5247	1.538	19.4624	1.546	10.7311
1.511	61.15	1.544	13.7291	1.539	19.7433	1.547	10.8713
1.512	61.666	1.545	13.9172	1.54	20.0203	1.548	11.0119
1.512	62.1854	1.546	14.1238	1.541	20.2904	1.548	11.146
1.513	62.7112	1.547	14.3298	1.541	20.5688	1.549	11.2824
1.514	63.2251	1.548	14.5308	1.542	20.8551	1.55	11.4141
1.514	63.7148	1.549	14.7332	1.543	21.13	1.551	11.553
1.515	64.218	1.549	14.9328	1.544	21.4137	1.552	11.6942
1.516	64.7629	1.55	15.1437	1.545	21.6932	1.553	11.8712
1.516	65.2838	1.551	15.3602	1.545	21.9707	1.554	12.0328
1.517	65.8117	1.552	15.5711	1.546	22.2526	1.555	12.1732
1.517	66.3432	1.553	15.7806	1.547	22.5376	1.556	12.3066
1.518	66.8627	1.554	15.9929	1.548	22.8261	1.557	12.4527
1.519	67.3984	1.555	16.2151	1.549	23.1097	1.557	12.6038
1.519	67.9172	1.555	16.4402	1.549	23.404	1.558	12.7476
1.52	68.4458	1.556	16.6497	1.55	23.6966	1.559	12.918
1.521	68.9554	1.557	16.8691	1.551	23.9801	1.56	13.1006
1.521	69.4784	1.558	17.0842	1.552	24.2806	1.561	13.2459
1.522	69.9837	1.559	17.2937	1.553	24.5788	1.562	13.3917
1.522	70.4996	1.56	17.5018	1.553	24.866	1.563	13.5392
1.523	71.0184	1.56	17.7112	1.554	25.1636	1.564	13.6937
1.524	71.564	1.561	17.9207	1.555	25.4729	1.565	13.8421
1.524	72.0892	1.562	18.1543	1.556	25.7614	1.566	13.9885
1.525	72.6072	1.563	18.3708	1.557	26.0494	1.567	14.1347
1.526	73.1451	1.564	18.5662	1.557	26.3461	1.567	14.2774
1.526	73.6907	1.565	18.7728	1.558	26.6496	1.568	14.4296
1.527	74.2236	1.566	18.9823	1.559	26.9609	1.569	14.5824
1.527	74.7693	1.566	19.189	1.56	27.2735	1.57	14.7367
1.528	75.2838	1.567	19.4098	1.561	27.5688	1.571	14.9455
1.529	75.828	1.568	19.6518	1.561	27.8628	1.572	15.1401
1.529	76.3779	1.569	19.8825	1.562	28.1628	1.573	15.2781
1.53	76.9158	1.57	20.1231	1.563	28.4723	1.574	15.4225
1.531	77.4451	1.571	20.3482	1.564	28.7667	1.575	15.5768
1.531	77.978	1.571	20.5591	1.564	29.0751	1.575	15.7296
1.532	78.5294	1.572	20.7742	1.565	29.3901	1.576	15.8804
1.532	79.0722	1.573	20.9979	1.566	29.6953	1.577	16.0304
1.533	79.6291	1.574	21.2045	1.567	30.005	1.578	16.1826
1.534	80.1741	1.575	21.4253	1.568	30.3159	1.579	16.3418
1.534	80.7289	1.576	21.6575	1.568	30.6152	1.58	16.4919
1.535	81.2824	1.577	21.8853	1.569	30.9181	1.581	16.6568
1.535	81.8195	1.577	22.1076	1.57	31.2287	1.582	16.8132
1.536	82.3914	1.578	22.3355	1.571	31.5414	1.583	16.9696
1.537	82.9448	1.579	22.569	1.572	31.8502	1.584	17.1267
1.537	83.5046	1.58	22.8026	1.572	32.1688	1.584	17.2802
1.538	84.051	1.581	23.0488	1.573	32.4856	1.585	17.4402
1.539	84.6037	1.582	23.2994	1.574	32.7992	1.586	17.6065
1.539	85.1267	1.582	23.5159	1.575	33.1169	1.587	17.7756
1.54	85.6872	1.583	23.7268	1.575	33.4469	1.588	17.9271
1.54	86.2654	1.584	23.9717	1.576	33.7511	1.589	18.0877
1.541	86.8224	1.585	24.1982	1.577	34.066	1.59	18.2406
1.542	87.3807	1.586	24.4232	1.578	34.3869	1.591	18.4083
1.542	87.9455	1.587	24.6553	1.578	34.7012	1.592	18.5846
1.543	88.5294	1.587	24.8832	1.579	35.0299	1.592	18.748
1.543	89.104	1.588	25.1069	1.58	35.356	1.593	18.9823
1.544	89.6603	1.589	25.3432	1.581	35.6682	1.593	19.7792
1.545	90.2144	1.59	25.5782	1.582	35.9897	1.594	19.9936
1.545	90.7516	1.591	25.8146	1.582	36.3184	1.595	20.1444
1.546	91.3277	1.592	26.0396	1.583	36.6286	1.596	20.3022
1.546	91.8882	1.592	26.2604	1.584	36.964	1.597	20.4621
1.547	92.4784	1.593	26.5209	1.585	37.2971	1.598	20.615
1.548	93.0502	1.594	26.7516	1.585	37.6146	1.599	20.7799
1.548	93.6093	1.595	26.9752	1.586	37.9248	1.6	20.959
1.549	94.1797	1.596	27.1989	1.587	38.2554	1.601	21.1345
1.549	94.7983	1.597	27.4168	1.588	38.5786	1.601	21.2916
1.55	95.322	1.597	27.6504	1.589	38.9023	1.602	21.4713
1.551	95.8273	1.598	27.8967	1.589	39.2397	1.603	21.6582
1.551	96.4027	1.599	28.1415	1.59	39.5637	1.604	21.8401
1.552	96.9696	1.6	28.4076	1.591	39.8711	1.605	22.0085
1.552	97.4862	1.601	28.644	1.592	40.2015	1.606	22.1826
1.553	98.0276	1.602	28.8648	1.592	40.5569	1.607	22.3567
1.554	98.6129	1.602	29.1012	1.593	40.8837	1.608	22.5294
1.554	99.2753	1.603	29.322	1.594	41.2204	1.608	22.7134
1.555	99.9094	1.604	29.5315	1.595	41.5668	1.609	22.9604
1.555	100.479	1.605	29.7509	1.595	41.8825	1.61	23.1706
1.556	101.051	1.606	29.9674	1.596	42.2061	1.611	23.3425
1.557	101.614	1.607	30.201	1.597	42.5401	1.612	23.5046
1.557	102.21	1.607	30.4444	1.598	42.8791	1.613	23.6695
1.558	102.8	1.608	30.6921	1.598	43.1923	1.614	23.833
1.558	103.404	1.609	30.9229	1.599	43.5284	1.615	24.0269
1.559	104.008	1.61	31.1408	1.6	43.8685	1.615	24.2095
1.559	104.568	1.611	31.4168	1.601	44.1906	1.616	24.3623
1.56	105.174	1.612	31.6745	1.602	44.5325	1.617	24.5407
1.561	105.745	1.612	31.8726	1.602	44.9246	1.618	24.724
1.561	106.4	1.613	32.109	1.603	45.2833	1.619	24.8861
1.562	107.006	1.614	32.3737	1.604	45.6359	1.62	25.0644
1.562	107.607	1.615	32.6285	1.605	45.9926	1.621	25.23
1.563	108.206	1.616	32.8818	1.605	46.3538	1.622	25.4154
1.563	108.783	1.617	33.0984	1.606	46.7109	1.623	25.5931
1.564	109.372	1.617	33.3135	1.607	47.0356	1.623	25.7495
1.565	109.98	1.618	33.5442	1.608	47.3799	1.624	25.9469
1.565	110.551	1.619	33.7664	1.608	47.6964	1.625	26.1345
1.566	111.125	1.62	33.9802	1.609	48.0211	1.626	26.3156
1.566	111.703	1.621	34.2166	1.61	48.3498	1.627	26.4897
1.567	112.205	1.622	34.4671	1.611	48.6737	1.628	26.6553
1.568	112.781	1.622	34.7035	1.611	49.0171	1.629	26.903
1.568	113.397	1.623	34.9625	1.612	49.3822	1.63	27.1387
1.569	113.952	1.624	35.1918	1.613	49.7493	1.63	27.2972
1.569	114.544	1.625	35.4253	1.614	50.1233	1.631	27.4798
1.57	115.153	1.626	35.6688	1.614	50.4644	1.632	27.6405
1.571	115.731	1.627	35.983	1.615	50.7781	1.633	27.8585
1.571	116.275	1.627	36.2081	1.616	51.1246	1.634	28.0594
1.572	116.838	1.628	36.4345	1.617	51.4688	1.635	28.2201
1.572	117.426	1.629	36.6709	1.617	51.7959	1.636	28.4105
1.573	118	1.63	36.8889	1.618	52.1302	1.636	28.5888
1.574	118.602	1.631	37.1267	1.619	52.4753	1.637	28.7452
1.574	119.225	1.632	37.3248	1.62	52.8059	1.638	28.9122
1.575	119.793	1.632	37.5994	1.62	53.1435	1.639	29.0927
1.575	120.417	1.633	37.8768	1.621	53.5659	1.64	29.271
1.576	121.023	1.634	38.0863	1.622	53.9648	1.641	29.4848
1.576	121.612	1.635	38.2576	1.623	54.3005	1.642	29.8188
1.577	122.224	1.636	38.5025	1.623	54.6353	1.643	29.9788
1.578	122.805	1.637	38.7558	1.624	54.9564	1.644	30.1493
1.578	123.29	1.637	38.9696	1.625	55.2903	1.644	30.293
1.579	123.884	1.638	39.2102	1.626	55.6643	1.645	30.4862
1.579	124.483	1.639	39.4735	1.626	56.0335	1.646	30.7834
1.58	125.081	1.64	39.7707	1.627	56.3796	1.647	31.0736
1.581	125.659	1.641	40.0113	1.628	56.7591	1.648	31.264
1.581	126.201	1.642	40.2038	1.629	57.0971	1.649	31.4359
1.582	126.714	1.642	40.4048	1.629	57.4079	1.65	31.6101
1.582	127.409	1.643	40.6752	1.63	57.7497	1.65	31.7877
1.583	128.032	1.644	40.9257	1.631	58.1013	1.651	31.9682
1.583	128.634	1.645	41.1394	1.632	58.4602	1.652	32.1536
1.584	129.226	1.646	41.4069	1.632	58.8217	1.653	32.3206
1.585	129.793	1.647	41.615	1.633	59.1768	1.654	32.5272
1.585	130.29	1.647	41.8089	1.634	59.5093	1.655	32.7091
1.586	130.895	1.648	42	1.635	59.8821	1.656	32.8938
1.586	131.497	1.649	42.2604	1.635	60.2632	1.657	33.0545
1.587	132.197	1.65	42.4784	1.636	60.6051	1.657	33.2215
1.587	132.906	1.651	42.7473	1.637	60.9213	1.658	33.3935
1.588	133.521	1.652	43.0035	1.638	61.2783	1.659	33.5895
1.589	134.134	1.652	43.2512	1.638	61.6373	1.66	33.7785
1.589	134.678	1.653	43.7438	1.639	61.9879	1.661	33.9823
1.59	135.201	1.654	44.0552	1.64	62.3278	1.662	34.1536
1.59	135.754	1.655	44.2392	1.641	62.6687	1.663	34.3029
1.591	136.3	1.656	44.494	1.641	63.0514	1.664	34.4968
1.592	136.856	1.656	44.7643	1.642	63.4139	1.664	34.7834
1.592	137.44	1.657	44.9696	1.643	63.8024	1.665	34.9547
1.593	138.053	1.658	45.2413	1.644	64.1854	1.666	35.1366
1.593	138.682	1.659	45.4749	1.644	64.5291	1.667	35.2937
1.594	139.284	1.66	45.6504	1.645	64.8841	1.668	35.4699
1.594	139.912	1.661	45.8825	1.646	65.222	1.669	35.6546
1.595	140.503	1.661	46.1203	1.647	65.5713	1.67	35.8323
1.596	141.105	1.662	46.3539	1.647	65.9213	1.671	36.0566
1.596	141.721	1.663	46.61	1.648	66.2773	1.671	36.2222
1.597	142.416	1.664	46.8818	1.649	66.6132	1.672	36.4183
1.597	143.009	1.665	47.1182	1.65	66.9655	1.673	36.6065
1.598	143.581	1.666	47.3192	1.65	67.3179	1.674	36.765
1.598	144.176	1.666	47.5386	1.651	67.6598	1.675	37.1238
1.599	144.771	1.667	47.7282	1.652	68.0242	1.676	37.4246
1.6	145.318	1.668	47.9193	1.653	68.3741	1.677	37.644
1.6	145.96	1.669	48.1373	1.653	68.7004	1.677	37.8351
1.601	146.624	1.67	48.3991	1.654	69.0671	1.678	38.0057
1.601	147.33	1.671	48.6525	1.655	69.4384	1.679	38.1868
1.602	147.882	1.671	48.8719	1.656	69.7777	1.68	38.3701
1.602	148.455	1.672	49.0899	1.656	70.1704	1.681	38.5471
1.603	149.014	1.673	49.2541	1.657	70.5635	1.682	38.7622
1.604	149.665	1.674	49.4423	1.658	70.8998	1.683	39.0191
1.604	150.253	1.675	49.6886	1.659	71.2434	1.683	39.4416
1.605	150.805	1.676	49.9377	1.659	71.6311	1.684	39.6801
1.605	151.42	1.677	50.1741	1.66	71.9901	1.685	39.8316
1.606	152.064	1.677	50.4642	1.661	72.321	1.686	39.9851
1.606	152.659	1.678	50.6879	1.662	72.6864	1.687	40.1429
1.607	153.161	1.679	50.8945	1.662	73.0303	1.688	40.3227
1.608	153.735	1.68	51.1111	1.663	73.385	1.689	40.5258
1.608	154.372	1.681	51.3899	1.664	73.75	1.69	40.7098
1.609	154.994	1.682	51.6589	1.665	74.0616	1.691	40.8606
1.609	155.56	1.682	51.9066	1.665	74.3862	1.691	41.0297
1.61	156.091	1.683	52.1939	1.666	74.7829	1.692	41.1982
1.611	156.679	1.684	52.419	1.667	75.1245	1.693	41.3546
1.611	157.294	1.685	52.569	1.668	75.4949	1.694	41.6603
1.612	157.917	1.686	52.702	1.668	75.8275	1.695	41.8521
1.612	158.448	1.687	52.9314	1.669	76.2135	1.696	42.0113
1.613	159.142	1.687	53.1337	1.67	76.5738	1.697	42.1521
1.613	159.8	1.688	53.5612	1.671	76.9322	1.698	42.3461
1.614	160.352	1.688	55.6617	1.671	77.2892	1.698	42.5124
1.615	160.911	1.688	56.2052	1.672	77.6111	1.699	42.6624
1.615	161.463	1.689	56.4204	1.673	77.9671	1.7	42.908
1.616	162.064	1.69	56.6398	1.674	78.315	1.701	43.1153
1.616	162.666	1.691	56.845	1.674	78.6633	1.702	43.2569
1.617	163.232	1.692	57.0418	1.675	79.0153	1.703	43.4161
1.618	163.777	1.693	57.2498	1.676	79.3636	1.704	43.5938
1.618	164.322	1.693	57.4494	1.677	79.7086	1.705	43.736
1.619	164.853	1.694	57.748	1.677	80.0596	1.705	44.0835
1.619	165.398	1.695	58.0184	1.678	80.3895	1.706	44.2887
1.62	165.964	1.696	58.2307	1.679	80.7575	1.707	44.4692
1.621	166.558	1.697	58.4232	1.68	81.1235	1.708	44.6299
1.621	167.117	1.698	58.6157	1.68	81.4755	1.709	44.7813
1.622	167.662	1.698	58.8096	1.681	81.8094	1.71	45.0474
1.622	168.2	1.699	58.9696	1.682	82.1661	1.711	45.3369
1.623	168.745	1.7	59.2696	1.683	82.5438	1.711	45.4954
1.624	169.333	1.701	59.5102	1.683	82.8804	1.712	45.6737
1.624	169.962	1.702	59.8061	1.684	83.2524	1.713	45.896
1.625	170.543	1.703	59.9844	1.685	83.6448	1.714	46.029
1.625	171.095	1.703	60.1656	1.686	84.0288	1.715	46.3687
1.626	171.583	1.704	60.3298	1.686	84.3705	1.716	46.6426
1.627	172.199	1.705	60.5619	1.687	84.7288	1.717	46.7657
1.627	172.772	1.706	60.7686	1.688	85.1035	1.717	46.9519
1.628	173.409	1.707	60.9922	1.689	85.4368	1.718	47.1238
1.628	173.975	1.708	61.2003	1.689	85.7938	1.719	47.3263
1.629	174.534	1.709	61.3645	1.69	86.1347	1.72	47.5782
1.63	175.1	1.71	61.5697	1.691	86.4847	1.721	47.9214
1.63	175.709	1.71	61.9434	1.692	86.82	1.722	48.1245
1.631	176.297	1.711	62.2505	1.692	87.1649	1.722	48.3163
1.631	176.926	1.712	62.501	1.693	87.5216	1.723	48.4982
1.632	177.507	1.713	62.627	1.694	87.9567	1.724	48.6553
1.632	178.101	1.714	62.9469	1.695	88.3187	1.725	48.84
1.633	178.674	1.714	63.3347	1.695	88.7098	1.726	48.9929
1.634	179.219	1.715	63.8018	1.696	89.0648	1.727	49.1939
1.634	179.75	1.716	64.0269	1.697	89.4551	1.728	49.3659
1.635	180.309	1.717	64.2689	1.698	89.771	1.728	49.7572
1.635	180.982	1.717	64.535	1.698	90.0946	1.729	49.9462
1.636	181.604	1.718	64.6893	1.699	90.4039	1.73	50.1203
1.637	182.213	1.719	64.9837	1.7	90.7305	1.731	50.276
1.637	182.751	1.72	65.2541	1.701	91.0791	1.732	50.5591
1.638	183.43	1.721	65.5018	1.701	91.4578	1.733	50.7318
1.638	184.004	1.722	65.7226	1.702	91.8689	1.734	50.8606
1.639	184.421	1.722	65.8839	1.703	92.2102	1.735	51.0184
1.64	185.086	1.723	66.1217	1.704	92.5578	1.736	51.1741
1.64	185.702	1.724	66.3892	1.704	92.9509	1.736	51.3362
1.641	186.396	1.725	66.603	1.705	93.356	1.737	51.4565
1.641	186.926	1.726	66.7346	1.706	93.6829	1.738	51.6207
1.642	187.45	1.727	66.9922	1.707	94.0766	1.739	51.9165
1.642	187.981	1.727	67.3008	1.707	94.4279	1.74	52.1352
1.643	188.547	1.728	67.5499	1.708	94.7769	1.741	52.276
1.644	189.12	1.729	67.7367	1.709	95.1319	1.742	52.4579
1.644	189.757	1.73	68.0212	1.71	95.5039	1.742	52.7006
1.645	190.401	1.731	68.1854	1.71	95.8332	1.743	52.9023
1.645	190.96	1.732	68.4105	1.711	96.1948	1.744	53.0333
1.646	191.406	1.732	68.6808	1.712	96.5862	1.745	53.2399
1.647	191.895	1.733	68.9964	1.713	96.9188	1.746	53.5117
1.647	192.524	1.734	69.1776	1.713	97.2641	1.747	53.61
1.648	193.119	1.735	69.4593	1.714	97.6225	1.748	53.7735
1.648	193.706	1.736	69.5881	1.715	97.9711	1.749	53.9172
1.649	194.35	1.737	69.9037	1.716	98.3675	1.75	54.0877
1.65	194.881	1.737	70.2265	1.716	98.9132	1.751	54.2151
1.65	195.525	1.738	70.6483	1.717	99.2591	1.751	54.3638
1.651	196.134	1.739	70.8294	1.718	99.6318	1.752	54.5095
1.651	196.735	1.74	71.1918	1.718	100.021	1.753	54.6192
1.652	197.393	1.741	71.3687	1.719	100.379	1.754	54.8408
1.652	197.91	1.741	71.5669	1.72	100.728	1.755	54.9979
1.653	198.427	1.742	71.8429	1.721	101.081	1.756	55.3227
1.654	199.191	1.743	72.051	1.721	101.413	1.757	55.7544
1.654	199.962	1.744	72.2321	1.722	101.784	1.757	55.966
1.655	200.507	1.745	72.4727	1.723	102.205	1.758	56.1168
1.655	201.059	1.746	72.6384	1.724	102.51	1.759	56.305
1.656	201.611	1.747	72.8478	1.724	102.818	1.76	56.4926
1.656	202.199	1.747	73.1691	1.725	103.176	1.761	56.6723
1.657	202.751	1.748	73.4027	1.726	103.494	1.762	56.8471
1.658	203.409	1.749	73.6532	1.727	103.827	1.763	57.0028
1.658	204.117	1.75	73.7523	1.727	104.211	1.764	57.1231
1.659	204.747	1.751	73.9575	1.728	104.589	1.765	57.2873
1.659	205.277	1.752	74.2831	1.729	104.829	1.765	57.4374
1.66	205.808	1.752	74.5619	1.73	105.176	1.766	57.5492
1.661	206.254	1.753	74.7204	1.73	105.523	1.767	57.6829
1.661	206.785	1.754	74.9313	1.731	105.87	1.768	57.9122
1.662	207.457	1.755	75.0955	1.732	106.204	1.769	58.0955
1.662	208.122	1.756	75.3461	1.733	106.574	1.77	58.6476
1.663	208.689	1.757	75.6093	1.733	106.902	1.77	58.8599
1.663	209.262	1.757	75.8783	1.734	107.241	1.771	58.9483
1.664	209.856	1.758	76.0028	1.735	107.674	1.772	59.1691
1.665	210.352	1.759	76.2081	1.736	107.984	1.773	59.2625
1.665	210.967	1.76	76.5534	1.736	108.321	1.774	59.4416
1.666	211.59	1.761	76.6016	1.737	108.693	1.775	59.7969
1.666	212.213	1.762	76.92	1.738	109.056	1.776	60.0057
1.667	212.914	1.763	77.1309	1.739	109.37	1.777	60.1748
1.667	213.742	1.763	77.3517	1.739	109.708	1.777	60.3885
1.668	214.244	1.764	77.5923	1.74	110.045	1.778	60.5747
1.669	214.824	1.765	77.6815	1.741	110.401	1.779	60.7771
1.669	215.476	1.766	77.9264	1.742	110.704	1.78	61.5173
1.67	216.105	1.767	78.2916	1.743	111.041	1.78	62.2619
1.67	216.636	1.768	78.5053	1.743	111.473	1.781	62.3574
1.671	217.033	1.768	78.6525	1.744	111.812	1.782	62.5152
1.672	217.627	1.769	78.8761	1.745	112.119	1.783	62.7976
1.672	218.25	1.77	79.0573	1.746	112.454	1.783	62.9299
1.673	219	1.771	79.2342	1.746	112.826	1.784	63.0757
1.673	219.616	1.772	79.3999	1.747	113.084	1.785	63.3284
1.674	220.09	1.773	79.7551	1.748	113.459	1.786	63.4338
1.674	220.663	1.773	80.1132	1.749	113.819	1.787	63.5619
1.675	221.272	1.774	80.3029	1.749	114.124	1.788	63.6511
1.676	221.916	1.775	80.5718	1.75	114.472	1.789	63.8634
1.676	222.51	1.776	80.794	1.751	114.844	1.79	64.0821
1.677	223.147	1.777	81.0064	1.752	115.212	1.791	64.2463
1.677	223.621	1.778	81.0318	1.752	115.547	1.791	64.5364
1.678	224.372	1.779	81.2399	1.753	115.875	1.792	64.7056
1.678	224.959	1.779	81.4466	1.754	116.21	1.793	64.8676
1.679	225.61	1.78	81.8655	1.755	116.542	1.794	64.9929
1.679	226.204	1.78	83.6801	1.755	116.864	1.795	65.1571
1.68	226.856	1.781	84.225	1.756	117.248	1.796	65.3319
1.681	227.45	1.781	84.3015	1.757	117.668	1.797	65.4791
1.681	228.122	1.782	84.4501	1.758	117.95	1.798	65.6129
1.682	228.71	1.783	84.5619	1.758	118.263	1.799	65.7211
1.682	229.326	1.784	84.6851	1.759	118.68	1.799	65.8308
1.683	230.033	1.785	85.0545	1.76	119.023	1.8	65.9745
1.683	230.628	1.786	85.2994	1.761	119.294	1.801	66.3765
1.684	231.109	1.787	85.5088	1.761	119.725	1.802	66.7367
1.685	231.576	1.788	85.6065	1.762	120.573	1.803	66.8938
1.685	232.192	1.788	85.7792	1.763	120.98	1.803	67.1139
1.686	232.914	1.789	86.0354	1.763	121.332	1.804	67.2123
1.686	233.621	1.79	86.0821	1.764	121.716	1.805	67.3362
1.687	234.577	1.791	86.3708	1.765	122.061	1.806	67.4579
1.687	235.277	1.792	86.5676	1.766	122.36	1.807	67.7049
1.688	235.702	1.793	86.6553	1.766	122.705	1.808	67.8245
1.688	236.219	1.794	86.7572	1.767	123.079	1.809	68.0113
1.689	236.799	1.795	86.9795	1.768	123.441	1.81	68.1762
1.69	237.485	1.795	87.2484	1.769	123.781	1.811	68.2838
1.69	237.995	1.796	87.8259	1.769	124.042	1.811	68.4211
1.691	238.618	1.797	88.0099	1.77	124.345	1.812	68.5959
1.691	239.226	1.798	88.1769	1.771	124.654	1.813	68.7318
1.692	239.87	1.799	88.3708	1.772	125.022	1.814	68.8712
1.692	240.536	1.799	88.5747	1.772	125.406	1.815	68.9356
1.693	241.215	1.8	88.6822	1.773	125.715	1.816	69.0241
1.693	242.326	1.801	88.719	1.774	125.999	1.817	69.1189
		1.802	88.9002	1.775	126.393	1.818	69.2753
		1.803	89.1522	1.775	126.751	1.819	69.5669
		1.804	89.3263	1.776	127.185	1.818	71.6376
		1.805	89.4834	1.777	127.756	1.818	71.9979
		1.806	89.6773	1.778	128.064	1.819	72.1175
		1.806	89.891	1.778	128.365	1.82	72.1925
		1.807	90.0892	1.779	128.689	1.821	72.2548
		1.808	90.2406	1.78	128.974	1.822	72.3305
				1.781	129.283	1.823	72.4593
						1.824	72.6475
						1.825	72.7431
						1.825	73.8181
						1.826	74.2229
						1.827	74.6037

## Sheet: fig. 4b
	1T-IrO2		Rutile-IrO2		C-IrO2		C-Ir/C
0.40137	1.395	0.43643	1.477	0.30629	1.459	0.28444	1.468
0.41714	1.396	0.44638	1.478	0.32228	1.46	0.2966	1.469
0.4326	1.397	0.45541	1.479	0.33756	1.46	0.30784	1.47
0.44702	1.397	0.46527	1.48	0.35358	1.461	0.32008	1.471
0.46292	1.398	0.47545	1.481	0.36959	1.462	0.33193	1.472
0.47958	1.399	0.48589	1.481	0.3851	1.463	0.34408	1.473
0.4945	1.4	0.49625	1.482	0.40089	1.464	0.35612	1.474
0.5112	1.401	0.50623	1.483	0.41634	1.465	0.36753	1.475
0.52829	1.402	0.51663	1.484	0.43178	1.466	0.3787	1.476
0.54385	1.403	0.52678	1.485	0.44727	1.467	0.39021	1.477
0.56068	1.404	0.537	1.486	0.46295	1.468	0.4021	1.478
0.57809	1.405	0.54795	1.487	0.4781	1.469	0.41299	1.479
0.5936	1.406	0.55912	1.488	0.49283	1.47	0.42465	1.48
0.61033	1.407	0.56951	1.489	0.50815	1.471	0.43593	1.481
0.62771	1.407	0.58007	1.49	0.52306	1.472	0.44633	1.482
0.64405	1.408	0.59024	1.491	0.5376	1.473	0.45802	1.483
0.66035	1.409	0.6006	1.492	0.55254	1.473	0.46921	1.484
0.67693	1.41	0.61128	1.493	0.56737	1.474	0.47987	1.485
0.69338	1.411	0.62173	1.494	0.58107	1.475	0.49072	1.486
0.70943	1.412	0.6326	1.495	0.59567	1.476	0.50206	1.487
0.72592	1.413	0.64354	1.496	0.60988	1.477	0.51256	1.487
0.74241	1.414	0.6538	1.496	0.62355	1.478	0.52316	1.488
0.75791	1.414	0.6645	1.497	0.63737	1.479	0.53422	1.489
0.7738	1.415	0.67517	1.498	0.65098	1.48	0.54483	1.49
0.78979	1.416	0.68479	1.499	0.66437	1.481	0.55456	1.491
0.80461	1.417	0.6948	1.5	0.67765	1.482	0.56467	1.492
0.82012	1.418	0.70579	1.501	0.69099	1.483	0.57485	1.493
0.83533	1.419	0.71507	1.502	0.70412	1.483	0.58467	1.494
0.84971	1.419	0.72469	1.503	0.7168	1.484	0.59501	1.495
0.86447	1.42	0.73561	1.504	0.72968	1.485	0.605	1.496
0.87905	1.421	0.74561	1.505	0.74241	1.486	0.61445	1.497
0.89348	1.422	0.7555	1.506	0.75467	1.487	0.62437	1.498
0.90732	1.423	0.76575	1.507	0.76709	1.488	0.63371	1.499
0.92153	1.424	0.77566	1.507	0.77929	1.489	0.64328	1.5
0.93508	1.424	0.78545	1.508	0.79102	1.49	0.6532	1.501
0.94827	1.425	0.79662	1.509	0.8029	1.491	0.66244	1.502
0.96159	1.426	0.80654	1.51	0.81474	1.491	0.67119	1.503
0.97456	1.427	0.81522	1.511	0.82617	1.492	0.67977	1.503
0.98741	1.428	0.82438	1.512	0.83765	1.493	0.68892	1.504
1.0002	1.428	0.83428	1.513	0.84907	1.494	0.69787	1.505
		0.84377	1.514	0.86007	1.495	0.70595	1.506
		0.85282	1.515	0.87105	1.496	0.71467	1.507
		0.86247	1.516	0.88215	1.497	0.72307	1.508
		0.8716	1.516	0.89313	1.497	0.73164	1.509
		0.88077	1.517	0.90351	1.498	0.74052	1.51
		0.8901	1.518	--	--	0.74899	1.511
		0.89857	1.519	--	--
		0.90706	1.52
		--	--
		--	--
		--	--
		--	--
		--	--
		--	--
		--	--
		--	--
		--	--
		--	--
		--	--
		--	--
		--	--
		--	--
		--	--
		--	--
		--	--
		--	--
		--	--
		--	--
		--	--
		--	--
		--	--
		--	--
		--	--
		--	--
		--	--
		--	--
		--	--
		--	--
		--	--
		--	--
		--	--
		--	--
		--	--
		--	--
		--	--
		--	--
		--	--
		--	--
		--	--
		--	--
		--	--
		--	--
		--	--
		--	--
		--	--
		--	--
		--	--
		--	--
		--	--
		--	--
		--	--
		--	--
		--	--
		--	--
		--	--
		--	--
		--	--
		--	--
		--	--
		--	--
		--	--
		--	--
		--	--
		--	--
		--	--
		--	--
		--	--
		--	--
		--	--
		--	--
		--	--
		--	--
		--	--
		--	--
		--	--
		--	--
		--	--
		--	--
		--	--
		--	--
		--	--
		--	--
		--	--
		--	--
		--	--
		--	--
		--	--
		--	--
		--	--
		--	--
		--	--
		--	--
		--	--
		--	--
		--	--
		--	--
		--	--
		--	--
		--	--
		--	--
		--	--			--	--
		--	--			--	--
		--	--			--	--
		--	--			--	--
		--	--			--	--
		--	--			--	--
		--	--			--	--
		--	--			--	--
		--	--			--	--
		--	--			--	--
		--	--			--	--
		--	--			--	--
		--	--			--	--
		--	--			--	--
		--	--			--	--
		--	--			--	--
		--	--			--	--
		--	--			--	--
		--	--			--	--
--	--	--	--			--	--
--	--	--	--			--	--
--	--	--	--			--	--
--	--	--	--			--	--
--	--	--	--			--	--
--	--	--	--			--	--
--	--	--	--			--	--
--	--	--	--			--	--
--	--	--	--			--	--
--	--	--	--			--	--
--	--	--	--			--	--
--	--	--	--			--	--
--	--	--	--	--	--	--	--
--	--	--	--	--	--	--	--
--	--	--	--	--	--	--	--
--	--	--	--	--	--	--	--
--	--	--	--	--	--	--	--
--	--	--	--	--	--	--	--
--	--	--	--	--	--	--	--
--	--	--	--	--	--	--	--
--	--	--	--	--	--	--	--
--	--	--	--	--	--	--	--
--	--	--	--	--	--	--	--
--	--	--	--	--	--	--	--
--	--	--	--	--	--	--	--
--	--	--	--	--	--	--	--
--	--	--	--	--	--	--	--
--	--	--	--	--	--	--	--
--	--	--	--	--	--	--	--
--	--	--	--	--	--	--	--
--	--	--	--	--	--	--	--
--	--	--	--	--	--	--	--
--	--	--	--	--	--	--	--
--	--	--	--	--	--	--	--
--	--	--	--	--	--	--	--
--	--	--	--	--	--	--	--
--	--	--	--	--	--	--	--
--	--	--	--	--	--	--	--
--	--	--	--	--	--	--	--
--	--	--	--	--	--	--	--
--	--	--	--	--	--	--	--
--	--	--	--	--	--	--	--

## Sheet: fig. 4c
	area activity	error	ratio
1T-IrO2	52.7	0.991	1
Rutile-IrO2	5.5	0.103	9.58182
C-IrO2	8.4	0.158	6.27381
C-Ir/C	4.9	0.0921	10.7551

## Sheet: fig. 4d
	mass activity	error	ratio
1T-IrO2	296.8	5.58	1
Rutile-IrO2	30.7	0.577	9.66775
C-IrO2	47.4	0.891	6.2616
C-Ir/C	118.4	2.23	2.50676

## Sheet: fig. 4e
	TOF-UPD	error	ratio
1T-IrO2	4.2	0.221	1
Rutile-IrO2	0.93	0.0488	4.51613
C-IrO2	1.1	0.0578	3.81818
C-Ir/C	0.43	0.023	9.76744

[truncated: 58 more sheets: fig. 4f, fig. 4g, fig. 4h, fig. 4i, fig 5a, fig.5b, fig. 5c, fig. 5d, fig. 5f, Supplementary Fig. 2g4, Supplementary Fig. 3a1, Supplementary Fig. 3b1, Supplementary Fig. 4a, Supplementary Fig. 4b, Supplementary Fig. 4c, Supplementary Fig. 5, Supplementary Fig. 7a, Supplementary Fig. 7c, Supplementary Fig. 7d, Supplementary Fig. 7e …]
